# Supplementary material for: Tidal and diel orchestration of behaviour and gene expression in an intertidal mollusc
Source: Sci Rep. 2018 Mar 20;8:4917. doi: 10.1038/s41598-018-23167-y (PMC5861051; doi:10.1038/s41598-018-23167-y)
Supplement: Supplementary file 3 — File S1 [file 41598_2018_23167_MOESM3_ESM.xlsx]

## Sheet: Sheet1
Transcript.name	Uniprot annotation	Database sequence (subject) id	Homo sapiens annotation	BH.Q	ADJ.P	PER	Phase	AMP	AMP.LO	AMP.HI	AMP.PVAL
comp98966_c5_seq1|m.73927	sp|Q6PEE2|CTIF_MOUSE	gi|767999551|ref|XP_011524580.1|	>gi|767999551|ref|XP_011524580.1| PREDICTED: CBP80/20-dependent translation initiation factor isoform X5 [Homo sapiens]	0.309808	2.25487e-05	12	4	2.67767	1.635	4.67056	0.000351896
comp94306_c0_seq1|m.36076	sp|Q5F3X0|LCLT1_CHICK	gi|767914278|ref|XP_011531045.1|	>gi|767914278|ref|XP_011531045.1| PREDICTED: lysocardiolipin acyltransferase 1 isoform X3 [Homo sapiens]	0.309808	3.03165e-05	12	2	0.546327	0.171955	1.07567	0.0064861
comp100296_c2_seq8|m.91685	sp|O15078|CE290_HUMAN	gi|767975382|ref|XP_011537068.1|	>gi|767975382|ref|XP_011537068.1| PREDICTED: centrosomal protein of 290 kDa isoform X10 [Homo sapiens]	0.309808	4.05079e-05	12	2	1.2162	0.599456	1.98977	0.000966771
comp100078_c0_seq1|m.87797	sp|Q4V8V1|BM1LA_DANRE	gi|34147416|ref|NP_115728.2|	>gi|34147416|ref|NP_115728.2| breast cancer metastasis-suppressor 1-like protein [Homo sapiens]	0.309808	5.37995e-05	12	4	2.32744	0.299546	4.24902	0.0199789
comp96723_c0_seq1|m.50851	sp|Q8N966|ZDH22_HUMAN	gi|767980316|ref|XP_011534963.1|	>gi|767980316|ref|XP_011534963.1| PREDICTED: palmitoyltransferase ZDHHC22 isoform X1 [Homo sapiens]	0.309808	5.37995e-05	12	2	0.998298	0.427751	1.59573	0.00164421
comp100961_c3_seq4|m.101942	sp|P22694|KAPCB_HUMAN	gi|530362948|ref|XP_005271075.1|	>gi|530362948|ref|XP_005271075.1| PREDICTED: cAMP-dependent protein kinase catalytic subunit beta isoform X6 [Homo sapiens]	0.309808	5.37995e-05	12	4	0.973586	0.264489	1.81412	0.00930939
comp109105_c0_seq1|m.278169	sp|Q9UHC1|MLH3_HUMAN	gi|767980286|ref|XP_011534950.1|	>gi|767980286|ref|XP_011534950.1| PREDICTED: DNA mismatch repair protein Mlh3 isoform X7 [Homo sapiens]	0.309808	5.37995e-05	12	4	0.387447	0.148618	0.593911	0.00405036
comp105234_c3_seq44|m.177786	sp|O43196|MSH5_HUMAN	gi|4505253|ref|NP_002432.1|	>gi|4505253|ref|NP_002432.1| mutS protein homolog 5 isoform c [Homo sapiens]	0.335422	7.10344e-05	12	4	0.403873	0.164964	0.657035	0.00202108
comp86647_c0_seq1|m.18724	sp|Q5R454|AR6P1_PONAB	gi|24308007|ref|NP_055976.1|	>gi|24308007|ref|NP_055976.1| ADP-ribosylation factor-like protein 6-interacting protein 1 [Homo sapiens]	0.335422	0.000121753	12	4	11.5506	4.1745	19.2539	0.00202108
comp68192_c0_seq1|m.10432	sp|Q5RF54|CSN8_PONAB	gi|5729779|ref|NP_006701.1|	>gi|5729779|ref|NP_006701.1| COP9 signalosome complex subunit 8 isoform 1 [Homo sapiens]	0.335422	0.000121753	12	2	4.82932	0.962261	8.48312	0.0120993
comp96506_c0_seq98|m.49003	sp|Q5RC80|RBM39_PONAB	gi|336176066|ref|NP_001229529.1|	>gi|336176066|ref|NP_001229529.1| RNA-binding protein 39 isoform d [Homo sapiens]	0.335422	0.000121753	12	2	0.459237	0.192064	0.786526	0.00119869
comp96506_c0_seq14|m.48890	sp|Q5RC80|RBM39_PONAB	gi|336176066|ref|NP_001229529.1|	>gi|336176066|ref|NP_001229529.1| RNA-binding protein 39 isoform d [Homo sapiens]	0.335422	0.000121753	12	2	0.412751	0.15513	0.698265	0.00538641
comp98754_c0_seq2|m.71519	sp|Q3SYZ4|SYDC_BOVIN	gi|45439306|ref|NP_001340.2|	>gi|45439306|ref|NP_001340.2| aspartate--tRNA ligase, cytoplasmic isoform 1 [Homo sapiens]	0.335422	0.0001581	12	10	4.02396	0.148634	8.05967	0.043115
comp93996_c2_seq1|m.34591	sp|Q5SXM8|DNLZ_HUMAN	gi|124249392|ref|NP_001074318.1|	>gi|124249392|ref|NP_001074318.1| DNL-type zinc finger protein [Homo sapiens]	0.335422	0.0001581	12	2	2.37002	0.328482	3.52376	0.034529
comp105371_c1_seq1|m.181179	sp|Q07075|AMPE_HUMAN	gi|132814467|ref|NP_001968.3|	>gi|132814467|ref|NP_001968.3| glutamyl aminopeptidase [Homo sapiens]	0.335422	0.0001581	12	10	2.34986	0.814591	3.84863	0.00333501
comp97622_c2_seq13|m.58570	sp|Q8IR45|MF2NB_DROME	gi|224809397|ref|NP_001139255.1|	>gi|224809397|ref|NP_001139255.1| protein MEF2BNB isoform 2 [Homo sapiens]	0.335422	0.0001581	12	2	1.28279	0.391666	2.42468	0.00490232
comp108838_c0_seq1|m.270930	sp|Q90941|PB1_CHICK	gi|767923761|ref|XP_011532214.1|	>gi|767923761|ref|XP_011532214.1| PREDICTED: protein polybromo-1 isoform X10 [Homo sapiens]	0.335422	0.0001581	12	2	0.799443	0.421226	1.19706	0.000556247
comp95360_c0_seq3|m.41598	sp|Q6AZN6|PK3C3_XENLA	gi|767998845|ref|XP_011524333.1|	>gi|767998845|ref|XP_011524333.1| PREDICTED: phosphatidylinositol 3-kinase catalytic subunit type 3 isoform X2 [Homo sapiens]	0.335422	0.0001581	12	2	0.679621	0.191499	1.29378	0.010168
comp103638_c0_seq4|m.146167	sp|Q8NE09|RGS22_HUMAN	gi|557878669|ref|NP_001273622.1|	>gi|557878669|ref|NP_001273622.1| regulator of G-protein signaling 22 isoform 3 [Homo sapiens]	0.335422	0.0001581	12	2	0.60374	0.263452	0.913689	0.00133301
comp108968_c0_seq2|m.274201	sp|Q3U2J5|CMKMT_MOUSE	gi|767915255|ref|XP_011531415.1|	>gi|767915255|ref|XP_011531415.1| PREDICTED: calmodulin-lysine N-methyltransferase isoform X3 [Homo sapiens]	0.357914	0.000204218	12	2	1.16978	0.605738	1.82537	0.00333501
comp103817_c0_seq3|m.150194	sp|Q8NCE2|MTMRE_HUMAN	gi|530373012|ref|XP_005265457.1|	>gi|530373012|ref|XP_005265457.1| PREDICTED: myotubularin-related protein 14 isoform X1 [Homo sapiens]	0.357914	0.000204218	12	2	1.02237	0.312154	1.64364	0.00490232
comp107284_c2_seq4|m.227175	sp|Q69ZX6|MOR2A_MOUSE	gi|7662340|ref|NP_055756.1|	>gi|7662340|ref|NP_055756.1| MORC family CW-type zinc finger protein 2 isoform 3 [Homo sapiens]	0.357914	0.000204218	12	4	0.361163	0.117602	0.581149	0.0110964
comp108431_c0_seq5|m.259328	sp|Q7ZVR6|MYNN_DANRE	gi|578808101|ref|XP_006713927.1|	>gi|578808101|ref|XP_006713927.1| PREDICTED: zinc finger and BTB domain-containing protein 49 isoform X1 [Homo sapiens]	0.357914	0.000204218	12	2	0.346678	0.0802002	0.669221	0.0131818
comp108911_c0_seq1|m.272660	sp|Q80TA9|EPG5_MOUSE	gi|767999099|ref|XP_011524429.1|	>gi|767999099|ref|XP_011524429.1| PREDICTED: ectopic P granules protein 5 homolog isoform X8 [Homo sapiens]	0.364786	0.000262436	12	4	0.877261	0.329524	1.2233	0.00333501
comp95360_c0_seq2|m.41595	sp|Q6AZN6|PK3C3_XENLA	gi|34761064|ref|NP_002638.2|	>gi|34761064|ref|NP_002638.2| phosphatidylinositol 3-kinase catalytic subunit type 3 [Homo sapiens]	0.364786	0.000262436	12	2	0.862982	0.391412	1.59837	0.00490232
comp104736_c0_seq1|m.167665	sp|Q3URV1|BROMI_MOUSE	gi|767942235|ref|XP_011533882.1|	>gi|767942235|ref|XP_011533882.1| PREDICTED: protein broad-minded isoform X10 [Homo sapiens]	0.364786	0.000262436	12	2	0.479195	0.260535	0.681285	0.000777024
comp106643_c3_seq8|m.211020	sp|P21328|RTJK_DROME		?	0.364786	0.000262436	12	0	0.464886	0.171528	0.61246	0.00247576
comp108783_c0_seq6|m.269688	sp|Q8TEK3|DOT1L_HUMAN	gi|22094135|ref|NP_115871.1|	>gi|22094135|ref|NP_115871.1| histone-lysine N-methyltransferase, H3 lysine-79 specific [Homo sapiens]	0.364786	0.000262436	12	2	0.254472	0.117646	0.442073	0.00538641
comp104717_c0_seq15|m.167202	sp|Q7ZUV7|EMSY_DANRE	gi|578821616|ref|XP_006718701.1|	>gi|578821616|ref|XP_006718701.1| PREDICTED: protein EMSY isoform X11 [Homo sapiens]	0.364786	0.000262436	12	4	0.220681	0.039192	0.416755	0.0234566
comp102653_c4_seq2|m.128578	sp|Q28165|PABP2_BOVIN	gi|4758876|ref|NP_004634.1|	>gi|4758876|ref|NP_004634.1| polyadenylate-binding protein 2 [Homo sapiens]	0.386476	0.000335566	12	4	2.60549	0.799291	4.79841	0.00538641
comp91329_c0_seq5|m.25895	sp|Q91WE2|F192A_MOUSE	gi|767990581|ref|XP_011521645.1|	>gi|767990581|ref|XP_011521645.1| PREDICTED: protein FAM192A isoform X1 [Homo sapiens]	0.386476	0.000335566	12	4	2.32662	1.10669	3.64113	0.00182372
comp102312_c4_seq2|m.123268	sp|A9JS71|ECHD3_XENLA	gi|31542718|ref|NP_078969.2|	>gi|31542718|ref|NP_078969.2| enoyl-CoA hydratase domain-containing protein 3, mitochondrial precursor [Homo sapiens]	0.386476	0.000335566	12	4	1.63841	-0.0558577	3.44849	0.0703439
comp94339_c1_seq2|m.36270	sp|P55201|BRPF1_HUMAN	gi|51173722|ref|NP_004625.2|	>gi|51173722|ref|NP_004625.2| peregrin isoform 2 [Homo sapiens]	0.386476	0.000335566	12	2	1.1655	0.500373	1.82292	0.00107697
comp104717_c0_seq17|m.167222	sp|Q7ZUV7|EMSY_DANRE	gi|578821616|ref|XP_006718701.1|	>gi|578821616|ref|XP_006718701.1| PREDICTED: protein EMSY isoform X11 [Homo sapiens]	0.386476	0.000335566	12	2	0.168572	0.0320581	0.311321	0.0234566
comp106634_c0_seq11|m.210410	sp|G3UZ78|ADGB_MOUSE	gi|767943589|ref|XP_011534434.1|	>gi|767943589|ref|XP_011534434.1| PREDICTED: androglobin isoform X8 [Homo sapiens]	0.386476	0.000335566	12	2	0.105899	0.0367537	0.180224	0.00333501
comp104875_c1_seq2|m.170538	sp|Q17QK1|RUN3A_BOVIN	gi|530411389|ref|XP_005257021.1|	>gi|530411389|ref|XP_005257021.1| PREDICTED: RUN domain-containing protein 3A isoform X2 [Homo sapiens]	0.417109	0.000426979	12	2	0.62549	0.302258	0.968185	0.00039509
comp102487_c2_seq3|m.125864	sp|Q9BXT4|TDRD1_HUMAN	gi|767963296|ref|XP_011538266.1|	>gi|767963296|ref|XP_011538266.1| PREDICTED: tudor domain-containing protein 1 isoform X3 [Homo sapiens]	0.417109	0.000426979	12	2	0.571168	0.261551	0.871806	0.0027366
comp100679_c0_seq1|m.97384	sp|Q9Z1J2|NEK4_MOUSE	gi|767924107|ref|XP_011532342.1|	>gi|767924107|ref|XP_011532342.1| PREDICTED: serine/threonine-protein kinase Nek4 isoform X3 [Homo sapiens]	0.417109	0.000426979	12	4	0.411566	0.0619818	0.684814	0.0156066
comp101597_c7_seq18|m.111375	sp|Q2NKQ1|SGSM1_HUMAN	gi|148612840|ref|NP_001091967.1|	>gi|148612840|ref|NP_001091967.1| small G protein signaling modulator 1 isoform 3 [Homo sapiens]	0.417109	0.000426979	12	4	0.141858	0.00865131	0.285524	0.034529
comp82701_c0_seq2|m.15735	sp|A2AGT5|CKAP5_MOUSE	gi|57164942|ref|NP_001008938.1|	>gi|57164942|ref|NP_001008938.1| cytoskeleton-associated protein 5 isoform a [Homo sapiens]	0.417109	0.000540706	12	2	2.4774	0.700305	4.41435	0.010168
comp106943_c3_seq1|m.218123	sp|Q2KHT8|DIM1_BOVIN	gi|7657198|ref|NP_055288.1|	>gi|7657198|ref|NP_055288.1| probable dimethyladenosine transferase [Homo sapiens]	0.417109	0.000540706	12	6	1.81695	0.453643	3.26652	0.00851607
comp108392_c0_seq2|m.258137	sp|Q6INU8|TT30A_XENLA	gi|125988411|ref|NP_689730.2|	>gi|125988411|ref|NP_689730.2| tetratricopeptide repeat protein 30B [Homo sapiens]	0.417109	0.000540706	12	2	1.53917	0.228897	2.63342	0.0110964
comp77271_c0_seq2|m.13244	sp|O55201|SPT5H_MOUSE	gi|578834792|ref|XP_006723400.1|	>gi|578834792|ref|XP_006723400.1| PREDICTED: transcription elongation factor SPT5 isoform X2 [Homo sapiens]	0.417109	0.000540706	12	4	1.16698	0.579552	1.76948	0.00119869
comp87673_c0_seq1|m.19803	sp|Q8CFN2|CDC42_RAT	gi|89903012|ref|NP_001034891.1|	>gi|89903012|ref|NP_001034891.1| cell division control protein 42 homolog isoform 1 precursor [Homo sapiens]	0.417109	0.000540706	12	0	0.648116	0.240595	1.31669	0.0036769
comp104358_c0_seq10|m.159745	sp|P26378|ELAV4_HUMAN	gi|221316773|ref|NP_001138249.1|	>gi|221316773|ref|NP_001138249.1| ELAV-like protein 4 isoform 5 [Homo sapiens]	0.417109	0.000540706	12	4	0.4414	0.0218678	1.04197	0.0463514
comp99771_c1_seq3|m.83499	sp|Q2VL86|MSX1_SAIBB	gi|118582284|ref|NP_002439.2|	>gi|118582284|ref|NP_002439.2| homeobox protein MSX-1 [Homo sapiens]	0.417109	0.000540706	12	2	0.346026	0.136987	0.56243	0.00247576
comp105234_c3_seq23|m.177706	sp|O43196|MSH5_HUMAN	gi|26638664|ref|NP_751897.1|	>gi|26638664|ref|NP_751897.1| mutS protein homolog 5 isoform b [Homo sapiens]	0.417109	0.000540706	12	2	0.315931	0.121539	0.521364	0.00538641
comp90627_c1_seq5|m.24463	sp|Q8VE97|SRSF4_MOUSE	gi|767905565|ref|XP_011540253.1|	>gi|767905565|ref|XP_011540253.1| PREDICTED: serine/arginine-rich splicing factor 4 isoform X1 [Homo sapiens]	0.417109	0.000681538	12	4	1.5731	0.424507	2.73223	0.00851607
comp93965_c0_seq1|m.34504	sp|Q155U0|VPS51_DANRE	gi|8393009|ref|NP_037397.2|	>gi|8393009|ref|NP_037397.2| vacuolar protein sorting-associated protein 51 homolog [Homo sapiens]	0.417109	0.000681538	12	4	1.40236	0.622463	2.48908	0.00591325
comp95853_c0_seq2|m.44272	sp|Q9CYI4|LUC7L_MOUSE	gi|41393554|ref|NP_958815.1|	>gi|41393554|ref|NP_958815.1| putative RNA-binding protein Luc7-like 1 isoform b [Homo sapiens]	0.417109	0.000681538	12	2	1.27534	0.591798	1.90545	0.000966771
comp100039_c1_seq9|m.87314	sp|A8MW99|MEI4L_HUMAN	gi|578812306|ref|XP_006715361.1|	>gi|578812306|ref|XP_006715361.1| PREDICTED: meiosis-specific protein MEI4-like isoform X1 [Homo sapiens]	0.417109	0.000681538	12	2	1.18149	0.627558	1.80642	0.00107697
comp100870_c3_seq3|m.100364	sp|Q4R8G4|POC5_MACFA	gi|767935328|ref|XP_011541462.1|	>gi|767935328|ref|XP_011541462.1| PREDICTED: centrosomal protein POC5 isoform X3 [Homo sapiens]	0.417109	0.000681538	12	2	0.859566	0.455881	1.19887	0.00202108
comp98893_c0_seq8|m.73120	sp|A4QNW7|PHIPL_DANRE	gi|578815537|ref|XP_006716479.1|	>gi|578815537|ref|XP_006716479.1| PREDICTED: phytanoyl-CoA hydroxylase-interacting protein isoform X1 [Homo sapiens]	0.417109	0.000681538	12	2	0.753193	0.329705	1.13287	0.00591325
comp98747_c0_seq12|m.71443	sp|A0M8U1|ST7_CHICK	gi|11761624|ref|NP_060882.2|	>gi|11761624|ref|NP_060882.2| suppressor of tumorigenicity 7 protein isoform a [Homo sapiens]	0.417109	0.000681538	12	10	0.676072	0.21487	1.1713	0.00591325
comp101117_c2_seq2|m.104280	sp|Q91309|F26_LITCT	gi|530392187|ref|XP_005252521.1|	>gi|530392187|ref|XP_005252521.1| PREDICTED: 6-phosphofructo-2-kinase/fructose-2,6-bisphosphatase 3 isoform X3 [Homo sapiens]	0.417109	0.000681538	12	2	0.5815	0.249812	0.883297	0.00133301
comp95365_c0_seq3|m.41656	sp|Q6B9X6|VWKA_DICDI	gi|530437751|ref|XP_005276554.1|	>gi|530437751|ref|XP_005276554.1| PREDICTED: eukaryotic elongation factor 2 kinase [Homo sapiens]	0.417109	0.000681538	12	4	0.554518	0.114471	0.950599	0.010168
comp107898_c1_seq2|m.243850	sp|Q9Y264|ANGP4_HUMAN	gi|578835415|ref|XP_006723630.1|	>gi|578835415|ref|XP_006723630.1| PREDICTED: angiopoietin-4 isoform X5 [Homo sapiens]	0.417109	0.000681538	12	8	0.538626	0.195338	0.859209	0.00182372
comp103085_c3_seq7|m.136143	sp|Q9DC50|OCTC_MOUSE	gi|31542325|ref|NP_066974.2|	>gi|31542325|ref|NP_066974.2| peroxisomal carnitine O-octanoyltransferase isoform 2 [Homo sapiens]	0.417109	0.000681538	12	2	0.400361	-0.00795656	0.665006	0.0703439
comp103091_c1_seq3|m.136226	sp|Q8NCU4|K1407_HUMAN	gi|767927321|ref|XP_011511357.1|	>gi|767927321|ref|XP_011511357.1| PREDICTED: coiled-coil domain-containing protein KIAA1407 isoform X5 [Homo sapiens]	0.417109	0.000681538	12	2	0.298883	0.094495	0.691345	0.010168
comp101597_c7_seq20|m.111382	sp|Q8BPQ7|SGSM1_MOUSE	gi|148612840|ref|NP_001091967.1|	>gi|148612840|ref|NP_001091967.1| small G protein signaling modulator 1 isoform 3 [Homo sapiens]	0.417109	0.000681538	12	4	0.130078	0.00365202	0.261397	0.0320125
comp95089_c0_seq1|m.40006	sp|Q8C0D7|ING4_MOUSE	gi|189083826|ref|NP_001121055.1|	>gi|189083826|ref|NP_001121055.1| inhibitor of growth protein 4 isoform 3 [Homo sapiens]	0.417109	0.000855143	12	4	4.6786	1.65395	8.44956	0.00490232
comp98889_c0_seq1|m.73097	sp|Q15468|STIL_HUMAN	gi|767905686|ref|XP_011540303.1|	>gi|767905686|ref|XP_011540303.1| PREDICTED: SCL-interrupting locus protein isoform X7 [Homo sapiens]	0.417109	0.000855143	12	2	2.16299	1.01753	3.15008	0.000867097
comp106739_c2_seq5|m.213257	sp|Q5R561|FGOP2_PONAB	gi|288541311|ref|NP_001165358.1|	>gi|288541311|ref|NP_001165358.1| FGFR1 oncogene partner 2 isoform 2 [Homo sapiens]	0.417109	0.000855143	12	2	2.10654	0.314263	3.81455	0.0253846
comp98784_c0_seq3|m.71889	sp|Q6NV83|SR140_MOUSE	gi|530374192|ref|XP_005247306.1|	>gi|530374192|ref|XP_005247306.1| PREDICTED: U2 snRNP-associated SURP motif-containing protein isoform X3 [Homo sapiens]	0.417109	0.000855143	12	2	1.87042	0.997149	2.69597	0.000496733
comp91922_c0_seq2|m.27532	sp|Q5TKA1|LIN9_HUMAN	gi|32996737|ref|NP_775106.2|	>gi|32996737|ref|NP_775106.2| protein lin-9 homolog isoform 1 [Homo sapiens]	0.417109	0.000855143	12	2	1.19509	0.602998	1.97641	0.00039509
comp104785_c1_seq5|m.168571	sp|Q9EQJ0|TPC1_MOUSE	gi|767974648|ref|XP_011536796.1|	>gi|767974648|ref|XP_011536796.1| PREDICTED: two pore calcium channel protein 1 isoform X2 [Homo sapiens]	0.417109	0.000855143	12	0	0.995278	0.356964	1.53137	0.00710839
comp99595_c0_seq1|m.81418	sp|Q5M9P8|ARL6_DANRE	gi|507834146|ref|NP_001265222.1|	>gi|507834146|ref|NP_001265222.1| ADP-ribosylation factor-like protein 6 [Homo sapiens]	0.417109	0.000855143	12	2	0.910158	0.254443	1.65436	0.00851607
comp108358_c1_seq3|m.257107	sp|Q5QJ74|TBCEL_HUMAN	gi|194239701|ref|NP_001123519.1|	>gi|194239701|ref|NP_001123519.1| tubulin-specific chaperone cofactor E-like protein [Homo sapiens]	0.417109	0.000855143	12	2	0.755188	0.330223	1.37621	0.00202108
comp102487_c2_seq4|m.125874	sp|Q9BXT4|TDRD1_HUMAN	gi|767963296|ref|XP_011538266.1|	>gi|767963296|ref|XP_011538266.1| PREDICTED: tudor domain-containing protein 1 isoform X3 [Homo sapiens]	0.417109	0.000855143	12	2	0.615926	0.270888	0.911479	0.00107697
comp103085_c3_seq2|m.136116	sp|Q9DC50|OCTC_MOUSE	gi|31542325|ref|NP_066974.2|	>gi|31542325|ref|NP_066974.2| peroxisomal carnitine O-octanoyltransferase isoform 2 [Homo sapiens]	0.417109	0.000855143	12	2	0.571982	0.319359	0.80638	0.000496733
comp108428_c0_seq2|m.259189	sp|Q8CHB8|TTLL5_MOUSE	gi|50658079|ref|NP_055887.3|	>gi|50658079|ref|NP_055887.3| tubulin polyglutamylase TTLL5 [Homo sapiens]	0.417109	0.000855143	12	2	0.512292	0.188601	0.827539	0.0064861
comp101191_c1_seq16|m.105304	sp|P49916|DNLI3_HUMAN	gi|73747844|ref|NP_002302.2|	>gi|73747844|ref|NP_002302.2| DNA ligase 3 isoform beta precursor [Homo sapiens]	0.417109	0.000855143	12	6	0.263216	0.070002	0.448601	0.0120993
comp89483_c0_seq1|m.22179	sp|P08472|M130_STRPU		?	0.417109	0.0010682	12	10	110.567	9.6132	204.485	0.0296549
comp99545_c0_seq2|m.80645	sp|Q60876|4EBP1_MOUSE	gi|4758258|ref|NP_004086.1|	>gi|4758258|ref|NP_004086.1| eukaryotic translation initiation factor 4E-binding protein 1 [Homo sapiens]	0.417109	0.0010682	12	6	12.7483	3.29964	25.3432	0.0156066
comp97704_c0_seq1|m.59485	sp|Q54TR1|CFAD_DICDI	gi|320118898|ref|NP_001188504.1|	>gi|320118898|ref|NP_001188504.1| cathepsin L2 preproprotein [Homo sapiens]	0.417109	0.0010682	12	0	11.3655	3.44447	22.6941	0.00710839
comp103362_c4_seq2|m.140757	sp|P53568|CEBPG_MOUSE	gi|551895123|ref|NP_001272808.1|	>gi|551895123|ref|NP_001272808.1| CCAAT/enhancer-binding protein beta isoform c [Homo sapiens]	0.417109	0.0010682	12	0	9.31215	0.218573	18.8985	0.043115
comp86560_c0_seq1|m.18658	sp|Q6PFJ9|ARI1_DANRE	gi|187761373|ref|NP_005735.2|	>gi|187761373|ref|NP_005735.2| E3 ubiquitin-protein ligase ARIH1 [Homo sapiens]	0.417109	0.0010682	12	2	7.23962	3.31293	10.929	0.00247576
comp102653_c4_seq1|m.128576	sp|Q28165|PABP2_BOVIN	gi|4758876|ref|NP_004634.1|	>gi|4758876|ref|NP_004634.1| polyadenylate-binding protein 2 [Homo sapiens]	0.417109	0.0010682	12	4	3.00148	0.743771	5.14984	0.0131818
comp101815_c1_seq3|m.114969	sp|Q9D4P0|ARL5B_MOUSE	gi|30520350|ref|NP_848930.1|	>gi|30520350|ref|NP_848930.1| ADP-ribosylation factor-like protein 5B [Homo sapiens]	0.417109	0.0010682	12	2	2.71723	1.1397	3.72553	0.00405036
comp93153_c2_seq1|m.31355	sp|P00378|DYR_CHICK	gi|4503323|ref|NP_000782.1|	>gi|4503323|ref|NP_000782.1| dihydrofolate reductase isoform 1 [Homo sapiens]	0.417109	0.0010682	12	4	2.45026	0.296891	4.41066	0.034529
comp99263_c5_seq1|m.77237	sp|Q7ZW16|RNF41_DANRE	gi|767972777|ref|XP_011536037.1|	>gi|767972777|ref|XP_011536037.1| PREDICTED: E3 ubiquitin-protein ligase NRDP1 isoform X1 [Homo sapiens]	0.417109	0.0010682	12	2	2.13212	0.924295	3.58074	0.00223786
comp106920_c0_seq1|m.217437	sp|Q9ES00|UBE4B_MOUSE	gi|38327034|ref|NP_006039.2|	>gi|38327034|ref|NP_006039.2| ubiquitin conjugation factor E4 B isoform 2 [Homo sapiens]	0.417109	0.0010682	12	2	2.0048	0.80612	3.32231	0.00107697
comp108678_c1_seq2|m.266694	sp|Q5JR59|MTUS2_HUMAN	gi|767977521|ref|XP_011533321.1|	>gi|767977521|ref|XP_011533321.1| PREDICTED: microtubule-associated tumor suppressor candidate 2 isoform X2 [Homo sapiens]	0.417109	0.0010682	12	4	1.92789	0.553634	3.90457	0.0110964
comp108210_c1_seq2|m.252839	sp|Q9BRN9|TM2D3_HUMAN	gi|91807117|ref|NP_510883.2|	>gi|91807117|ref|NP_510883.2| TM2 domain-containing protein 3 isoform a precursor [Homo sapiens]	0.417109	0.0010682	12	4	1.61665	0.687008	2.40905	0.00333501
comp89508_c0_seq2|m.22246	sp|Q9C0F3|ZN436_HUMAN	gi|767906163|ref|XP_011540503.1|	>gi|767906163|ref|XP_011540503.1| PREDICTED: zinc finger protein 436 isoform X1 [Homo sapiens]	0.417109	0.0010682	12	2	1.30691	0.335228	2.30024	0.0143491
comp93804_c0_seq1|m.33846	sp|Q8K2V1|PP4R1_MOUSE	gi|767997979|ref|XP_011524081.1|	>gi|767997979|ref|XP_011524081.1| PREDICTED: serine/threonine-protein phosphatase 4 regulatory subunit 1 isoform X5 [Homo sapiens]	0.417109	0.0010682	12	2	1.2338	0.511597	1.99598	0.00333501
comp95133_c0_seq3|m.40284	sp|Q5R655|PTCD1_PONAB	gi|38492358|ref|NP_056360.2|	>gi|38492358|ref|NP_056360.2| pentatricopeptide repeat-containing protein 1, mitochondrial [Homo sapiens]	0.417109	0.0010682	12	10	1.23105	0.251524	2.35654	0.0199789
comp94311_c0_seq2|m.36113	sp|Q8C726|BTBD9_MOUSE	gi|767939198|ref|XP_011512581.1|	>gi|767939198|ref|XP_011512581.1| PREDICTED: BTB/POZ domain-containing protein 9 isoform X1 [Homo sapiens]	0.417109	0.0010682	12	4	1.12688	-0.0928119	2.46978	0.0703439
comp100296_c2_seq9|m.91696	sp|O15078|CE290_HUMAN	gi|767975382|ref|XP_011537068.1|	>gi|767975382|ref|XP_011537068.1| PREDICTED: centrosomal protein of 290 kDa isoform X10 [Homo sapiens]	0.417109	0.0010682	12	2	0.974067	0.0448486	2.00631	0.0400717
comp108827_c0_seq2|m.270709	sp|A0JP70|WDR90_XENTR	gi|767987011|ref|XP_011520714.1|	>gi|767987011|ref|XP_011520714.1| PREDICTED: WD repeat-containing protein 90 isoform X9 [Homo sapiens]	0.417109	0.0010682	12	4	0.507612	0.198005	0.755756	0.00445793
comp107367_c0_seq2|m.229518	sp|Q8VEK6|ING3_MOUSE	gi|38201655|ref|NP_061944.2|	>gi|38201655|ref|NP_061944.2| inhibitor of growth protein 3 isoform 1 [Homo sapiens]	0.417109	0.0010682	12	4	0.49594	0.223712	0.748663	0.000966771
comp99097_c0_seq2|m.75468	sp|B2RUR8|OTU7B_MOUSE	gi|118026942|ref|NP_064590.2|	>gi|118026942|ref|NP_064590.2| OTU domain-containing protein 7B [Homo sapiens]	0.417109	0.0010682	12	2	0.4568	0.194882	0.68186	0.00538641
comp103091_c1_seq2|m.136222	sp|Q8NCU4|K1407_HUMAN	gi|767927319|ref|XP_011511356.1|	>gi|767927319|ref|XP_011511356.1| PREDICTED: coiled-coil domain-containing protein KIAA1407 isoform X4 [Homo sapiens]	0.417109	0.0010682	12	2	0.43841	0.143093	0.711944	0.00302233
comp106356_c2_seq2|m.203889	sp|Q99LI7|CSTF3_MOUSE	gi|4557495|ref|NP_001317.1|	>gi|4557495|ref|NP_001317.1| cleavage stimulation factor subunit 3 isoform 1 [Homo sapiens]	0.417109	0.0010682	12	2	0.412139	0.0844317	0.861391	0.01696
comp103952_c0_seq3|m.152143	sp|Q5EBP3|ARMC5_MOUSE	gi|157426856|ref|NP_001098717.1|	>gi|157426856|ref|NP_001098717.1| armadillo repeat-containing protein 5 isoform a precursor [Homo sapiens]	0.417109	0.0010682	12	2	0.399409	0.086909	0.76446	0.0120993
comp106960_c0_seq1|m.218376	sp|Q5F478|ANR44_CHICK	gi|767950814|ref|XP_011542808.1|	>gi|767950814|ref|XP_011542808.1| PREDICTED: ankyrin-1 isoform X18 [Homo sapiens]	0.417109	0.0010682	12	4	0.312945	0.103883	0.577758	0.0110964
comp107147_c0_seq4|m.222833	sp|Q6GQX6|ANKS6_MOUSE	gi|767956599|ref|XP_011516658.1|	>gi|767956599|ref|XP_011516658.1| PREDICTED: ankyrin repeat and SAM domain-containing protein 6 isoform X5 [Homo sapiens]	0.417109	0.0010682	12	4	0.299864	0.152764	0.461838	0.000695702
comp98884_c4_seq12|m.73006	sp|P58501|PAXB1_MOUSE	gi|22035565|ref|NP_057715.2|	>gi|22035565|ref|NP_057715.2| PAX3- and PAX7-binding protein 1 isoform 1 [Homo sapiens]	0.417109	0.0010682	12	2	0.256909	0.0507686	0.53459	0.0234566
comp104728_c0_seq46|m.167511	sp|D2HBJ8|UBP44_AILME	gi|508083063|ref|NP_001265322.1|	>gi|508083063|ref|NP_001265322.1| ubiquitin carboxyl-terminal hydrolase 44 [Homo sapiens]	0.417109	0.0010682	12	4	0.118	-0.00309555	0.262	0.0657529
comp106634_c0_seq31|m.210436	sp|G3UZ78|ADGB_MOUSE	gi|767943589|ref|XP_011534434.1|	>gi|767943589|ref|XP_011534434.1| PREDICTED: androglobin isoform X8 [Homo sapiens]	0.417109	0.0010682	12	2	0.0970737	0.0321065	0.161704	0.00710839
comp77047_c0_seq1|m.12978	sp|Q6P823|H33_XENTR	gi|4885385|ref|NP_005315.1|	>gi|4885385|ref|NP_005315.1| histone H3.3 [Homo sapiens]	0.417109	0.00132852	12	4	114.802	19.3728	189.466	0.0143491
comp97128_c1_seq1|m.54229	sp|Q3V2K1|CX065_MOUSE	gi|194272214|ref|NP_872326.2|	>gi|194272214|ref|NP_872326.2| uncharacterized protein C22orf15 [Homo sapiens]	0.417109	0.00132852	12	10	3.69764	2.39489	5.49726	0.000496733
comp93691_c0_seq1|m.33313	sp|Q1LV17|I2BP1_DANRE	gi|33457336|ref|NP_078772.1|	>gi|33457336|ref|NP_078772.1| interferon regulatory factor 2-binding protein-like [Homo sapiens]	0.417109	0.00132852	12	4	3.18884	0.765099	5.9351	0.0110964
comp108319_c0_seq1|m.256048	sp|Q9W3T5|SMIM4_DROME	gi|186288304|ref|NP_001118239.1|	>gi|186288304|ref|NP_001118239.1| small integral membrane protein 4 [Homo sapiens]	0.417109	0.00132852	12	8	2.31219	-0.375903	4.58868	0.0914055
comp107638_c1_seq1|m.236640	sp|O60341|KDM1A_HUMAN	gi|58761546|ref|NP_055828.2|	>gi|58761546|ref|NP_055828.2| lysine-specific histone demethylase 1A isoform b [Homo sapiens]	0.417109	0.00132852	12	4	2.19809	1.03992	3.39639	0.00133301
comp107671_c1_seq2|m.237580	sp|Q58EK5|TDRD1_DANRE	gi|767963292|ref|XP_011538264.1|	>gi|767963292|ref|XP_011538264.1| PREDICTED: tudor domain-containing protein 1 isoform X1 [Homo sapiens]	0.417109	0.00132852	12	2	2.16528	0.43128	4.1119	0.0156066
comp100078_c0_seq2|m.87805	sp|Q4V8V1|BM1LA_DANRE	gi|34147416|ref|NP_115728.2|	>gi|34147416|ref|NP_115728.2| breast cancer metastasis-suppressor 1-like protein [Homo sapiens]	0.417109	0.00132852	12	4	2.07452	-0.33803	4.23496	0.0857155
comp108678_c1_seq4|m.266712	sp|Q5JR59|MTUS2_HUMAN	gi|767977521|ref|XP_011533321.1|	>gi|767977521|ref|XP_011533321.1| PREDICTED: microtubule-associated tumor suppressor candidate 2 isoform X2 [Homo sapiens]	0.417109	0.00132852	12	4	1.68567	0.207259	3.28927	0.0274482
comp108122_c0_seq1|m.249998	sp|O14981|BTAF1_HUMAN	gi|27477070|ref|NP_003963.1|	>gi|27477070|ref|NP_003963.1| TATA-binding protein-associated factor 172 [Homo sapiens]	0.417109	0.00132852	12	4	1.36746	0.146073	2.45157	0.0320125
comp98075_c2_seq1|m.63866	sp|Q86B91|TINC_DROME		?	0.417109	0.00132852	12	4	1.33166	0.328873	2.2027	0.0120993
comp107598_c0_seq2|m.235509	sp|F8WLE0|KIF28_RAT	gi|530366766|ref|XP_001717126.5|	>gi|530366766|ref|XP_001717126.5| PREDICTED: LOW QUALITY PROTEIN: kinesin-like protein KIF28P [Homo sapiens]	0.417109	0.00132852	12	10	0.952592	0.5592	1.38796	0.00031315
comp98237_c0_seq2|m.65543	sp|O44252|ROST_DROME		?	0.417109	0.00132852	12	0	0.876472	0.376501	1.34402	0.00247576
comp101305_c6_seq4|m.106490	sp|Q7JJ13|BRD2_MOUSE	gi|634743319|ref|NP_001278915.1|	>gi|634743319|ref|NP_001278915.1| bromodomain-containing protein 2 isoform 4 [Homo sapiens]	0.417109	0.00132852	12	2	0.72169	0.36777	1.12849	0.00107697
comp95360_c0_seq1|m.41592	sp|Q6AZN6|PK3C3_XENLA	gi|767998845|ref|XP_011524333.1|	>gi|767998845|ref|XP_011524333.1| PREDICTED: phosphatidylinositol 3-kinase catalytic subunit type 3 isoform X2 [Homo sapiens]	0.417109	0.00132852	12	2	0.654663	0.154619	1.28154	0.0064861
comp105531_c0_seq2|m.184586	sp|Q8BW00|PTH_MOUSE	gi|50897284|ref|NP_001002913.1|	>gi|50897284|ref|NP_001002913.1| probable peptidyl-tRNA hydrolase [Homo sapiens]	0.417109	0.00132852	12	4	0.514365	0.019876	1.01852	0.034529
comp103644_c0_seq14|m.146350	sp|Q61116|ZN235_MOUSE	gi|138175847|ref|NP_001076804.1|	>gi|138175847|ref|NP_001076804.1| zinc finger protein 112 isoform 1 [Homo sapiens]	0.417109	0.00132852	12	4	0.410535	0.149927	0.698635	0.00930939
comp100419_c1_seq9|m.93634	sp|P0C7A1|ENASE_CHICK	gi|110431350|ref|NP_001036038.1|	>gi|110431350|ref|NP_001036038.1| cytosolic endo-beta-N-acetylglucosaminidase [Homo sapiens]	0.417109	0.00132852	12	4	0.354284	0.114524	0.637762	0.0064861
comp100017_c2_seq7|m.87002	sp|Q9Z2J0|S23A1_MOUSE	gi|44680145|ref|NP_005838.3|	>gi|44680145|ref|NP_005838.3| solute carrier family 23 member 1 isoform a [Homo sapiens]	0.417109	0.00132852	12	10	0.305174	0.160471	0.523934	0.0036769
comp108335_c1_seq2|m.256378	sp|D3ZYR1|FCHO2_RAT	gi|226371725|ref|NP_001139504.1|	>gi|226371725|ref|NP_001139504.1| FCH domain only protein 2 isoform b [Homo sapiens]	0.417109	0.00132852	12	2	0.298944	0.1525	0.477336	0.00062235
comp104717_c0_seq21|m.167247	sp|Q7ZUV7|EMSY_DANRE	gi|578821616|ref|XP_006718701.1|	>gi|578821616|ref|XP_006718701.1| PREDICTED: protein EMSY isoform X11 [Homo sapiens]	0.417109	0.00132852	12	2	0.271227	-0.0390464	0.420414	0.0657529
comp107429_c0_seq95|m.231105	sp|P0CT39|TF26_SCHPO	gi|116812606|ref|NP_060146.2|	>gi|116812606|ref|NP_060146.2| gypsy retrotransposon integrase-like protein 1 [Homo sapiens]	0.417109	0.00132852	12	4	0.265208	0.0592701	0.491119	0.0184154
comp104717_c0_seq8|m.167164	sp|Q567G2|WDR73_DANRE	gi|116235476|ref|NP_116245.2|	>gi|116235476|ref|NP_116245.2| WD repeat-containing protein 73 [Homo sapiens]	0.417109	0.00132852	12	10	0.249957	0.0704517	0.427506	0.00591325
comp108757_c0_seq5|m.269086	sp|Q63755|PRDM2_RAT	gi|208022698|ref|NP_001129082.1|	>gi|208022698|ref|NP_001129082.1| PR domain zinc finger protein 2 isoform d [Homo sapiens]	0.417109	0.00132852	12	2	0.218802	0.0691207	0.375225	0.00591325
comp106394_c1_seq7|m.205029	sp|Q9UNA4|POLI_HUMAN	gi|154350220|ref|NP_009126.2|	>gi|154350220|ref|NP_009126.2| DNA polymerase iota [Homo sapiens]	0.417109	0.00132852	12	8	0.204567	0.0550236	0.352493	0.0143491
comp107040_c2_seq7|m.220348	sp|P14618|KPYM_HUMAN	gi|768042580|ref|XP_011545234.1|	>gi|768042580|ref|XP_011545234.1| PREDICTED: pyruvate kinase PKLR isoform X4 [Homo sapiens]	0.417109	0.00132852	12	4	0.175987	0.0153561	0.354451	0.0372126
comp108395_c3_seq3|m.258234	sp|P0DMA5|SCNAA_ONYTO	gi|767922218|ref|XP_011531622.1|	>gi|767922218|ref|XP_011531622.1| PREDICTED: sodium channel protein type 11 subunit alpha isoform X1 [Homo sapiens]	0.417109	0.00132852	12	4	0.094508	-0.00240715	0.168564	0.0614117
comp106450_c5_seq1|m.206446	sp|Q6NU46|THILA_XENLA	gi|4557237|ref|NP_000010.1|	>gi|4557237|ref|NP_000010.1| acetyl-CoA acetyltransferase, mitochondrial precursor [Homo sapiens]	0.417109	0.00164526	12	10	7.82988	2.31466	12.8649	0.01696
comp101217_c8_seq1|m.105623	sp|Q63413|DX39B_RAT	gi|4758112|ref|NP_004631.1|	>gi|4758112|ref|NP_004631.1| spliceosome RNA helicase DDX39B [Homo sapiens]	0.417109	0.00164526	12	4	7.59955	2.38433	12.4864	0.00538641
comp107299_c2_seq2|m.227529	sp|Q5VVB8|TM244_HUMAN	gi|58197570|ref|NP_001010876.1|	>gi|58197570|ref|NP_001010876.1| transmembrane protein 244 [Homo sapiens]	0.417109	0.00164526	12	4	3.22619	1.33672	4.80425	0.00333501
comp102849_c0_seq1|m.131730	sp|Q6PHG4|LIAS_DANRE	gi|37577166|ref|NP_006850.2|	>gi|37577166|ref|NP_006850.2| lipoyl synthase, mitochondrial isoform 1 precursor [Homo sapiens]	0.417109	0.00164526	12	4	2.83712	1.20193	4.58842	0.0027366
comp108279_c2_seq2|m.255158	sp|P15246|PIMT_BOVIN	gi|354983501|ref|NP_001238982.1|	>gi|354983501|ref|NP_001238982.1| protein-L-isoaspartate(D-aspartate) O-methyltransferase isoform 1 [Homo sapiens]	0.417109	0.00164526	12	4	2.50137	0.561752	4.45396	0.0120993
comp90627_c1_seq11|m.24486	sp|Q8VE97|SRSF4_MOUSE	gi|767905565|ref|XP_011540253.1|	>gi|767905565|ref|XP_011540253.1| PREDICTED: serine/arginine-rich splicing factor 4 isoform X1 [Homo sapiens]	0.417109	0.00164526	12	2	2.28866	0.983466	3.61641	0.00202108
comp109043_c0_seq1|m.276458	sp|Q8TE73|DYH5_HUMAN	gi|767934299|ref|XP_011512292.1|	>gi|767934299|ref|XP_011512292.1| PREDICTED: dynein heavy chain 5, axonemal isoform X2 [Homo sapiens]	0.417109	0.00164526	12	2	2.22674	0.774748	3.52123	0.00710839
comp107764_c4_seq3|m.239928	sp|O95359|TACC2_HUMAN	gi|767951188|ref|XP_011542940.1|	>gi|767951188|ref|XP_011542940.1| PREDICTED: transforming acidic coiled-coil-containing protein 1 isoform X9 [Homo sapiens]	0.417109	0.00164526	12	2	1.77284	0.606203	3.08881	0.0036769
comp105344_c2_seq7|m.180244	sp|Q29599|OAS1_PIG	gi|767974427|ref|XP_011536716.1|	>gi|767974427|ref|XP_011536716.1| PREDICTED: 2'-5'-oligoadenylate synthase 1 isoform X3 [Homo sapiens]	0.417109	0.00164526	12	0	1.67057	0.502707	3.5543	0.0131818
comp104260_c0_seq1|m.157970	sp|O43313|ATMIN_HUMAN	gi|54792092|ref|NP_056066.2|	>gi|54792092|ref|NP_056066.2| ATM interactor isoform 1 [Homo sapiens]	0.417109	0.00164526	12	4	1.59655	0.34296	2.2244	0.0131818
comp100106_c2_seq2|m.88334	sp|Q91677|GATA4_XENLA	gi|578815074|ref|XP_006716312.1|	>gi|578815074|ref|XP_006716312.1| PREDICTED: transcription factor GATA-4 isoform X2 [Homo sapiens]	0.417109	0.00164526	12	0	1.42079	0.48983	2.54592	0.00778376
comp102545_c1_seq7|m.126584	sp|Q3TQI7|CI078_MOUSE	gi|7706557|ref|NP_057604.1|	>gi|7706557|ref|NP_057604.1| uncharacterized protein C9orf78 [Homo sapiens]	0.417109	0.00164526	12	2	1.37432	0.228947	2.46481	0.01696
comp106725_c0_seq4|m.212753	sp|Q8C428|TMC7_MOUSE	gi|238550098|ref|NP_079123.3|	>gi|238550098|ref|NP_079123.3| transmembrane channel-like protein 7 isoform a [Homo sapiens]	0.417109	0.00164526	12	0	1.24464	0.3879	2.032	0.00710839
comp105637_c3_seq5|m.186907	sp|Q91WL0|ES8L3_MOUSE	gi|530399079|ref|XP_005253396.1|	>gi|530399079|ref|XP_005253396.1| PREDICTED: epidermal growth factor receptor kinase substrate 8 isoform X3 [Homo sapiens]	0.417109	0.00164526	12	2	1.2379	-0.114819	2.51596	0.0803153
comp99387_c0_seq1|m.78745	sp|Q9NU19|TB22B_HUMAN	gi|40068063|ref|NP_060242.2|	>gi|40068063|ref|NP_060242.2| TBC1 domain family member 22B [Homo sapiens]	0.417109	0.00164526	12	2	1.12061	0.154936	2.0279	0.0253846
comp102585_c0_seq2|m.127643	sp|Q921B4|NRIF2_MOUSE	gi|297747356|ref|NP_001172048.1|	>gi|297747356|ref|NP_001172048.1| myoneurin isoform B [Homo sapiens]	0.417109	0.00164526	12	2	1.08261	0.403468	1.91349	0.00710839
comp95222_c2_seq1|m.40717	sp|Q9P2C4|TM181_HUMAN	gi|530383914|ref|XP_005267131.1|	>gi|530383914|ref|XP_005267131.1| PREDICTED: transmembrane protein 181 isoform X5 [Homo sapiens]	0.417109	0.00164526	12	4	1.0587	0.171469	1.74973	0.0120993
comp102453_c0_seq4|m.125416	sp|Q9UN19|DAPP1_HUMAN	gi|158631203|ref|NP_055210.2|	>gi|158631203|ref|NP_055210.2| dual adapter for phosphotyrosine and 3-phosphotyrosine and 3-phosphoinositide [Homo sapiens]	0.417109	0.00164526	12	4	0.989276	0.395617	1.62139	0.00538641
comp105094_c1_seq4|m.174484	sp|Q91766|HNF4A_XENLA	gi|115583654|ref|NP_004124.4|	>gi|115583654|ref|NP_004124.4| hepatocyte nuclear factor 4-gamma [Homo sapiens]	0.417109	0.00164526	12	4	0.983698	0.34599	1.67002	0.0184154
comp102070_c1_seq2|m.119150	sp|Q86VQ0|LCA5_HUMAN	gi|767942054|ref|XP_011533806.1|	>gi|767942054|ref|XP_011533806.1| PREDICTED: lebercilin isoform X1 [Homo sapiens]	0.417109	0.00164526	12	2	0.91873	0.25911	1.54461	0.00851607
comp107495_c0_seq2|m.233215	sp|A3KMX0|ER6L2_BOVIN	gi|767957361|ref|XP_011516953.1|	>gi|767957361|ref|XP_011516953.1| PREDICTED: DNA excision repair protein ERCC-6-like 2 isoform X11 [Homo sapiens]	0.417109	0.00164526	12	2	0.750856	0.260124	1.18742	0.0064861
comp106562_c0_seq8|m.209108	sp|P45364|HBD_PEPDI	gi|530402420|ref|XP_005266473.1|	>gi|530402420|ref|XP_005266473.1| PREDICTED: lambda-crystallin homolog isoform X3 [Homo sapiens]	0.417109	0.00164526	12	4	0.67255	0.257004	1.09608	0.00333501
comp100004_c1_seq1|m.86843	sp|O04714|GCR1_ARATH	gi|93204873|ref|NP_079256.4|	>gi|93204873|ref|NP_079256.4| probable G-protein coupled receptor 157 [Homo sapiens]	0.417109	0.00164526	12	0	0.586248	0.176484	0.955267	0.00851607
comp107809_c0_seq1|m.241094	sp|Q8NEE6|FXL13_HUMAN	gi|530385609|ref|XP_005250262.1|	>gi|530385609|ref|XP_005250262.1| PREDICTED: F-box/LRR-repeat protein 13 isoform X2 [Homo sapiens]	0.417109	0.00164526	12	2	0.558548	0.10218	0.953565	0.0156066
comp99285_c0_seq3|m.77481	sp|Q7T0B1|STK40_CHICK	gi|543173142|ref|NP_001269476.1|	>gi|543173142|ref|NP_001269476.1| serine/threonine-protein kinase 40 isoform 2 [Homo sapiens]	0.417109	0.00164526	12	2	0.500175	0.118373	1.10056	0.00710839
comp102568_c3_seq2|m.127248	sp|Q5T1M5|FKB15_HUMAN	gi|150010552|ref|NP_056073.1|	>gi|150010552|ref|NP_056073.1| FK506-binding protein 15 [Homo sapiens]	0.417109	0.00164526	12	0	0.362291	0.0574871	0.676785	0.0131818
comp108256_c1_seq29|m.254459	sp|Q96FZ2|HMCES_HUMAN	gi|767927184|ref|XP_011511296.1|	>gi|767927184|ref|XP_011511296.1| PREDICTED: embryonic stem cell-specific 5-hydroxymethylcytosine-binding protein isoform X1 [Homo sapiens]	0.417109	0.00164526	12	4	0.312086	-0.025975	0.62326	0.0751947
comp98026_c0_seq2|m.63211	sp|Q9C0B9|ZCHC2_HUMAN	gi|767989635|ref|XP_011521266.1|	>gi|767989635|ref|XP_011521266.1| PREDICTED: zinc finger CCHC domain-containing protein 14 isoform X3 [Homo sapiens]	0.417109	0.00164526	12	2	0.310587	0.0918774	0.500724	0.00710839
comp96797_c0_seq2|m.51296	sp|P48380|RFX3_HUMAN	gi|767955196|ref|XP_011516302.1|	>gi|767955196|ref|XP_011516302.1| PREDICTED: transcription factor RFX3 isoform X3 [Homo sapiens]	0.417109	0.00164526	12	4	0.277776	0.0622743	0.498626	0.0110964
comp107284_c2_seq6|m.227189	sp|Q69ZX6|MOR2A_MOUSE	gi|737675122|ref|NP_001290186.1|	>gi|737675122|ref|NP_001290186.1| MORC family CW-type zinc finger protein 2 isoform 2 [Homo sapiens]	0.417109	0.00164526	12	4	0.238452	0.0726145	0.386497	0.00851607
comp104811_c0_seq17|m.169054	sp|B0JZV4|CBPC5_XENTR	gi|78482633|ref|NP_001030584.1|	>gi|78482633|ref|NP_001030584.1| cytosolic carboxypeptidase-like protein 5 isoform 3 [Homo sapiens]	0.417109	0.00164526	12	4	0.182974	-0.0842338	0.473509	0.132185
comp101597_c7_seq69|m.111460	sp|Q2NKQ1|SGSM1_HUMAN	gi|148612840|ref|NP_001091967.1|	>gi|148612840|ref|NP_001091967.1| small G protein signaling modulator 1 isoform 3 [Homo sapiens]	0.417109	0.00164526	12	4	0.180242	0.0243178	0.335652	0.0216571
comp99835_c0_seq3|m.84172	sp|Q8Q0U0|Y045_METMA	gi|96975023|ref|NP_874362.3|	>gi|96975023|ref|NP_874362.3| ankyrin repeat and death domain-containing protein 1A [Homo sapiens]	0.417109	0.00164526	12	6	0.162838	-0.106531	0.471062	0.218022
comp98959_c2_seq1|m.73881	sp|Q68EL3|BET1L_DANRE	gi|149192862|ref|NP_001092257.1|	>gi|149192862|ref|NP_001092257.1| BET1-like protein isoform 1 [Homo sapiens]	0.442104	0.002029	12	4	4.94536	1.36562	8.73983	0.00778376
comp108180_c0_seq2|m.251705	sp|Q8AV28|PCM1_CHICK	gi|767950897|ref|XP_011542837.1|	>gi|767950897|ref|XP_011542837.1| PREDICTED: pericentriolar material 1 protein isoform X7 [Homo sapiens]	0.442104	0.002029	12	2	4.22807	1.47368	6.77553	0.00538641
comp98741_c0_seq12|m.71391	sp|Q7ZYR8|RSRC2_XENLA	gi|530401731|ref|XP_005253659.1|	>gi|530401731|ref|XP_005253659.1| PREDICTED: arginine/serine-rich coiled-coil protein 2 isoform X3 [Homo sapiens]	0.442104	0.002029	12	2	3.12161	-0.410181	6.07615	0.0857155
comp74345_c0_seq1|m.12136	sp|Q8R4R6|NUP53_MOUSE	gi|31982904|ref|NP_612142.2|	>gi|31982904|ref|NP_612142.2| nucleoporin NUP53 isoform a [Homo sapiens]	0.442104	0.002029	12	2	2.8031	1.39602	4.21177	0.00164421
comp94119_c0_seq1|m.35166	sp|Q91604|STK11_XENLA	gi|4507271|ref|NP_000446.1|	>gi|4507271|ref|NP_000446.1| serine/threonine-protein kinase STK11 [Homo sapiens]	0.442104	0.002029	12	4	2.38386	0.508491	4.09855	0.0199789
comp94395_c0_seq2|m.36538	sp|Q96MY7|F161B_HUMAN	gi|767979828|ref|XP_011534777.1|	>gi|767979828|ref|XP_011534777.1| PREDICTED: protein FAM161B isoform X1 [Homo sapiens]	0.442104	0.002029	12	2	1.68306	0.120246	3.01673	0.0400717
comp101666_c0_seq1|m.112687	sp|Q80YG3|KLDC1_MOUSE	gi|767979697|ref|XP_011534724.1|	>gi|767979697|ref|XP_011534724.1| PREDICTED: kelch domain-containing protein 1 isoform X1 [Homo sapiens]	0.442104	0.002029	12	2	1.54034	0.367622	2.58269	0.00182372
comp94311_c0_seq6|m.36135	sp|Q8C726|BTBD9_MOUSE	gi|767939198|ref|XP_011512581.1|	>gi|767939198|ref|XP_011512581.1| PREDICTED: BTB/POZ domain-containing protein 9 isoform X1 [Homo sapiens]	0.442104	0.002029	12	4	1.4079	-0.118245	2.89237	0.0857155
comp106725_c0_seq5|m.212760	sp|Q8C428|TMC7_MOUSE	gi|238550098|ref|NP_079123.3|	>gi|238550098|ref|NP_079123.3| transmembrane channel-like protein 7 isoform a [Homo sapiens]	0.442104	0.002029	12	0	1.22277	0.58291	1.88642	0.00148109
comp95408_c0_seq3|m.41873	sp|Q68FQ7|RPAP3_RAT	gi|767975320|ref|XP_011537043.1|	>gi|767975320|ref|XP_011537043.1| PREDICTED: RNA polymerase II-associated protein 3 isoform X1 [Homo sapiens]	0.442104	0.002029	12	4	1.0715	0.124072	1.80701	0.0497899
comp101130_c0_seq2|m.104542	sp|Q6GPV5|RN181_XENLA	gi|7706039|ref|NP_057578.1|	>gi|7706039|ref|NP_057578.1| E3 ubiquitin-protein ligase RNF181 [Homo sapiens]	0.442104	0.002029	12	2	1.04074	0.209004	2.03354	0.0216571
comp94397_c0_seq1|m.36549	sp|Q0VCW3|BANP_BOVIN	gi|17986266|ref|NP_060339.2|	>gi|17986266|ref|NP_060339.2| protein BANP isoform a [Homo sapiens]	0.442104	0.002029	12	4	0.889471	0.122269	1.84592	0.0234566
comp99595_c0_seq12|m.81451	sp|Q5M9P8|ARL6_DANRE	gi|507834146|ref|NP_001265222.1|	>gi|507834146|ref|NP_001265222.1| ADP-ribosylation factor-like protein 6 [Homo sapiens]	0.442104	0.002029	12	2	0.847655	0.106043	1.65544	0.0234566
comp99586_c1_seq5|m.81332	sp|Q5VIY5|ZN468_HUMAN	gi|57165432|ref|NP_001008801.1|	>gi|57165432|ref|NP_001008801.1| zinc finger protein 468 isoform 2 [Homo sapiens]	0.442104	0.002029	12	2	0.797478	0.113381	1.68442	0.0274482
comp102877_c4_seq5|m.132306	sp|A2AH22|AMRA1_MOUSE	gi|578820641|ref|XP_006718323.1|	>gi|578820641|ref|XP_006718323.1| PREDICTED: activating molecule in BECN1-regulated autophagy protein 1 isoform X4 [Homo sapiens]	0.442104	0.002029	12	2	0.716205	0.163126	1.21322	0.010168
comp102502_c1_seq7|m.126073	sp|P53355|DAPK1_HUMAN	gi|89363047|ref|NP_004929.2|	>gi|89363047|ref|NP_004929.2| death-associated protein kinase 1 [Homo sapiens]	0.442104	0.002029	12	4	0.696879	-0.289178	1.40012	0.0914055
comp102256_c2_seq12|m.122067	sp|Q8NCG7|DGLB_HUMAN	gi|218931251|ref|NP_631918.3|	>gi|218931251|ref|NP_631918.3| sn1-specific diacylglycerol lipase beta isoform 1 [Homo sapiens]	0.442104	0.002029	12	4	0.587943	0.0337837	1.16042	0.0320125
comp107256_c1_seq10|m.226099	sp|Q7M6Y3|PICAL_MOUSE	gi|56788368|ref|NP_001008660.1|	>gi|56788368|ref|NP_001008660.1| phosphatidylinositol-binding clathrin assembly protein isoform 2 [Homo sapiens]	0.442104	0.002029	12	2	0.549705	0.221257	0.815756	0.00445793
comp106628_c0_seq1|m.210225	sp|D2GXS7|TRIM2_AILME	gi|767965275|ref|XP_011518147.1|	>gi|767965275|ref|XP_011518147.1| PREDICTED: tripartite motif-containing protein 3 isoform X2 [Homo sapiens]	0.442104	0.002029	12	6	0.517369	0.132477	0.942122	0.010168
comp101976_c0_seq2|m.117674	sp|Q5R8X1|ZN665_PONAB	gi|768011185|ref|XP_011525633.1|	>gi|768011185|ref|XP_011525633.1| PREDICTED: zinc finger protein 665 isoform X5 [Homo sapiens]	0.442104	0.002029	12	4	0.479888	-0.126669	0.927011	0.0857155
comp107808_c1_seq1|m.241021	sp|Q5UR67|YR617_MIMIV		?	0.442104	0.002029	12	0	0.435189	0.102252	0.69133	0.0131818
comp103515_c2_seq13|m.143426	sp|Q640I9|KDM2B_XENLA	gi|54112380|ref|NP_001005366.1|	>gi|54112380|ref|NP_001005366.1| lysine-specific demethylase 2B isoform b [Homo sapiens]	0.442104	0.002029	12	2	0.393739	0.103928	0.712424	0.0131818
comp108438_c0_seq8|m.259549	sp|Q99741|CDC6_HUMAN	gi|4502703|ref|NP_001245.1|	>gi|4502703|ref|NP_001245.1| cell division control protein 6 homolog [Homo sapiens]	0.442104	0.002029	12	2	0.334354	0.0824524	0.532525	0.0234566
comp105791_c1_seq1|m.190873	sp|Q54C94|GEFF_DICDI	gi|47717139|ref|NP_006758.2|	>gi|47717139|ref|NP_006758.2| leucine-zipper-like transcriptional regulator 1 [Homo sapiens]	0.442104	0.002029	12	4	0.195567	-0.0166445	0.360062	0.0803153
comp104485_c2_seq17|m.162032	sp|Q6ZN16|M3K15_HUMAN	gi|282847398|ref|NP_001001671.3|	>gi|282847398|ref|NP_001001671.3| mitogen-activated protein kinase kinase kinase 15 [Homo sapiens]	0.442104	0.002029	12	4	0.164193	0.00240732	0.3079	0.043115
comp107423_c0_seq11|m.230867	sp|Q96M20|CNBD2_HUMAN	gi|768016117|ref|XP_011526894.1|	>gi|768016117|ref|XP_011526894.1| PREDICTED: cyclic nucleotide-binding domain-containing protein 2 isoform X6 [Homo sapiens]	0.442104	0.002029	12	2	0.135505	-0.0198506	0.298967	0.0751947
comp98545_c0_seq1|m.69278	sp|Q5E9I1|CCNG1_BOVIN	gi|4757934|ref|NP_004051.1|	>gi|4757934|ref|NP_004051.1| cyclin-G1 [Homo sapiens]	0.45661	0.00249204	12	2	7.49688	3.2821	11.4634	0.00202108
comp105886_c2_seq8|m.193278	sp|A7RWC9|ITPA_NEMVE	gi|15626999|ref|NP_258412.1|	>gi|15626999|ref|NP_258412.1| inosine triphosphate pyrophosphatase isoform a [Homo sapiens]	0.45661	0.00249204	12	10	4.19933	1.46184	6.642	0.00490232
comp100958_c0_seq1|m.101835	sp|Q9HCL2|GPAT1_HUMAN	gi|530394037|ref|XP_005270055.1|	>gi|530394037|ref|XP_005270055.1| PREDICTED: glycerol-3-phosphate acyltransferase 1, mitochondrial isoform X1 [Homo sapiens]	0.45661	0.00249204	12	4	1.91476	0.522235	3.18048	0.0120993
comp102635_c1_seq2|m.128365	sp|Q5ZJI0|TPST2_CHICK	gi|56699465|ref|NP_001008566.1|	>gi|56699465|ref|NP_001008566.1| protein-tyrosine sulfotransferase 2 precursor [Homo sapiens]	0.45661	0.00249204	12	2	1.66146	0.147428	3.92333	0.0253846
comp105362_c1_seq1|m.180814	sp|Q14582|MAD4_HUMAN	gi|5453734|ref|NP_006445.1|	>gi|5453734|ref|NP_006445.1| max dimerization protein 4 [Homo sapiens]	0.45661	0.00249204	12	6	1.65473	0.204292	3.10762	0.0253846
comp98075_c2_seq2|m.63875	sp|Q86B91|TINC_DROME		?	0.45661	0.00249204	12	4	1.48854	0.338442	2.42367	0.00930939
comp108202_c0_seq2|m.252507	sp|Q9UIL4|KIF25_HUMAN	gi|767942790|ref|XP_011534104.1|	>gi|767942790|ref|XP_011534104.1| PREDICTED: kinesin-like protein KIF25 isoform X1 [Homo sapiens]	0.45661	0.00249204	12	2	1.45477	0.538182	2.50163	0.00490232
comp107759_c0_seq3|m.239794	sp|O60308|CE104_HUMAN	gi|7662180|ref|NP_055519.1|	>gi|7662180|ref|NP_055519.1| centrosomal protein of 104 kDa [Homo sapiens]	0.45661	0.00249204	12	2	1.23145	0.510726	1.90649	0.00302233
comp106507_c0_seq1|m.207916	sp|Q56A24|KLH24_RAT	gi|767927022|ref|XP_011511240.1|	>gi|767927022|ref|XP_011511240.1| PREDICTED: kelch-like protein 24 isoform X1 [Homo sapiens]	0.45661	0.00249204	12	4	1.1726	0.0745635	1.9285	0.0400717
comp104183_c0_seq1|m.156418	sp|Q8C0L8|COG5_MOUSE	gi|240849531|ref|NP_006339.3|	>gi|240849531|ref|NP_006339.3| conserved oligomeric Golgi complex subunit 5 isoform 1 [Homo sapiens]	0.45661	0.00249204	12	4	0.99791	-0.116484	1.90069	0.0703439
comp96827_c1_seq1|m.51736	sp|Q14186|TFDP1_HUMAN	gi|530426992|ref|XP_005268385.1|	>gi|530426992|ref|XP_005268385.1| PREDICTED: transcription factor Dp-1 isoform X2 [Homo sapiens]	0.45661	0.00249204	12	2	0.869117	0.0899129	1.71067	0.0320125
comp105916_c2_seq2|m.193960	sp|O43909|EXTL3_HUMAN	gi|767950658|ref|XP_011542742.1|	>gi|767950658|ref|XP_011542742.1| PREDICTED: exostosin-like 3 isoform X1 [Homo sapiens]	0.45661	0.00249204	12	4	0.841435	0.250225	1.41648	0.00778376
comp108765_c1_seq1|m.269293	sp|Q3U4H6|HEXDC_MOUSE	gi|530413478|ref|XP_005256404.1|	>gi|530413478|ref|XP_005256404.1| PREDICTED: hexosaminidase D isoform X4 [Homo sapiens]	0.45661	0.00249204	12	6	0.641107	0.0864358	1.06427	0.0296549
comp107952_c0_seq1|m.245150	sp|E7FCN8|INTU_DANRE	gi|767931655|ref|XP_011530148.1|	>gi|767931655|ref|XP_011530148.1| PREDICTED: protein inturned isoform X3 [Homo sapiens]	0.45661	0.00249204	12	4	0.612187	0.159447	1.01034	0.00490232
comp98072_c0_seq4|m.63853	sp|Q495C1|RN212_HUMAN	gi|530427345|ref|XP_005272331.1|	>gi|530427345|ref|XP_005272331.1| PREDICTED: probable E3 SUMO-protein ligase RNF212 isoform X2 [Homo sapiens]	0.45661	0.00249204	12	4	0.582976	0.0256925	1.21589	0.043115
comp106980_c0_seq4|m.218788	sp|Q6DCT2|CJ076_XENLA	gi|767963764|ref|XP_011538453.1|	>gi|767963764|ref|XP_011538453.1| PREDICTED: UPF0668 protein C10orf76 isoform X1 [Homo sapiens]	0.45661	0.00249204	12	4	0.483698	0.112507	0.802347	0.00778376
comp101505_c0_seq1|m.109860	sp|Q6P2K3|CC067_MOUSE	gi|767922574|ref|XP_011531756.1|	>gi|767922574|ref|XP_011531756.1| PREDICTED: uncharacterized protein C3orf67 isoform X7 [Homo sapiens]	0.45661	0.00249204	12	2	0.475884	0.0930335	0.832861	0.01696
comp103568_c0_seq5|m.144508	sp|A2VE56|P20L1_BOVIN	gi|768017265|ref|XP_011527144.1|	>gi|768017265|ref|XP_011527144.1| PREDICTED: PHD finger protein 20 isoform X1 [Homo sapiens]	0.45661	0.00249204	12	4	0.47164	0.151592	0.81538	0.0036769
comp91466_c0_seq5|m.26177	sp|Q9DAG9|PHF7_MOUSE	gi|530372650|ref|XP_005265283.1|	>gi|530372650|ref|XP_005265283.1| PREDICTED: PHD finger protein 7 isoform X1 [Homo sapiens]	0.45661	0.00249204	12	4	0.46401	0.146612	0.741114	0.00591325
comp103638_c0_seq5|m.146177	sp|Q8NE09|RGS22_HUMAN	gi|557878669|ref|NP_001273622.1|	>gi|557878669|ref|NP_001273622.1| regulator of G-protein signaling 22 isoform 3 [Homo sapiens]	0.45661	0.00249204	12	2	0.430063	0.119245	0.860518	0.0143491
comp100679_c0_seq2|m.97389	sp|Q9Z1J2|NEK4_MOUSE	gi|767924107|ref|XP_011532342.1|	>gi|767924107|ref|XP_011532342.1| PREDICTED: serine/threonine-protein kinase Nek4 isoform X3 [Homo sapiens]	0.45661	0.00249204	12	2	0.429581	0.223496	0.635823	0.000695702
comp107808_c1_seq20|m.241085	sp|Q5UR67|YR617_MIMIV		?	0.45661	0.00249204	12	0	0.421136	-0.0414485	0.763448	0.0614117
comp107443_c0_seq4|m.231605	sp|E1BD52|TM245_BOVIN	gi|767956830|ref|XP_011516754.1|	>gi|767956830|ref|XP_011516754.1| PREDICTED: transmembrane protein 245 isoform X7 [Homo sapiens]	0.45661	0.00249204	12	4	0.386664	0.0753287	0.912874	0.0184154
comp94311_c0_seq2|m.36112	sp|Q621J7|ZYG1_CAEBR		?	0.45661	0.00249204	12	0	0.346992	0.152432	0.538952	0.00164421
comp101520_c0_seq7|m.110097	sp|Q5F363|JARD2_CHICK	gi|767939972|ref|XP_011512886.1|	>gi|767939972|ref|XP_011512886.1| PREDICTED: protein Jumonji isoform X4 [Homo sapiens]	0.45661	0.00249204	12	2	0.340594	0.153042	0.541969	0.0027366
comp108363_c1_seq17|m.257340	sp|Q12830|BPTF_HUMAN	gi|530411798|ref|XP_005257219.1|	>gi|530411798|ref|XP_005257219.1| PREDICTED: nucleosome-remodeling factor subunit BPTF isoform X18 [Homo sapiens]	0.45661	0.00249204	12	2	0.336354	0.131429	0.589749	0.0064861
comp108896_c1_seq1|m.272381	sp|O88466|ZN106_MOUSE	gi|530406292|ref|XP_005254648.1|	>gi|530406292|ref|XP_005254648.1| PREDICTED: zinc finger protein 106 isoform X1 [Homo sapiens]	0.45661	0.00249204	12	4	0.329707	0.0893876	0.617778	0.00930939
comp107931_c0_seq3|m.244701	sp|Q5U2R3|FRMD8_RAT	gi|13994263|ref|NP_114110.1|	>gi|13994263|ref|NP_114110.1| FERM domain-containing protein 8 isoform 1 [Homo sapiens]	0.45661	0.00249204	12	0	0.306858	-0.0183839	0.689411	0.0614117
comp100671_c4_seq3|m.97223	sp|Q5VWQ0|RSBN1_HUMAN	gi|38683851|ref|NP_060834.2|	>gi|38683851|ref|NP_060834.2| round spermatid basic protein 1 [Homo sapiens]	0.45661	0.00249204	12	2	0.220968	0.123066	0.369917	0.000351896
comp107059_c2_seq8|m.220783	sp|B2GUY0|MA1B1_RAT	gi|218749883|ref|NP_057303.2|	>gi|218749883|ref|NP_057303.2| endoplasmic reticulum mannosyl-oligosaccharide 1,2-alpha-mannosidase [Homo sapiens]	0.45661	0.00249204	12	2	0.206963	0.0354388	0.333445	0.00930939
comp108750_c0_seq6|m.268950	sp|P21328|RTJK_DROME		?	0.45661	0.00249204	12	2	0.204908	-0.014188	0.456866	0.0614117
comp107604_c1_seq11|m.235670	sp|P54277|PMS1_HUMAN	gi|767918562|ref|XP_011509656.1|	>gi|767918562|ref|XP_011509656.1| PREDICTED: PMS1 protein homolog 1 isoform X1 [Homo sapiens]	0.45661	0.00249204	12	4	0.201394	0.054837	0.343693	0.0131818
comp104811_c0_seq18|m.169071	sp|B0JZV4|CBPC5_XENTR	gi|78482633|ref|NP_001030584.1|	>gi|78482633|ref|NP_001030584.1| cytosolic carboxypeptidase-like protein 5 isoform 3 [Homo sapiens]	0.45661	0.00249204	12	4	0.196842	-0.084813	0.444791	0.157275
comp104728_c0_seq22|m.167499	sp|D2HBJ8|UBP44_AILME	gi|508083063|ref|NP_001265322.1|	>gi|508083063|ref|NP_001265322.1| ubiquitin carboxyl-terminal hydrolase 44 [Homo sapiens]	0.45661	0.00249204	12	4	0.182274	0.0482498	0.271853	0.0184154
comp105716_c3_seq42|m.188786	sp|Q80U40|RIMB2_MOUSE	gi|578831638|ref|XP_006722237.1|	>gi|578831638|ref|XP_006722237.1| PREDICTED: peripheral-type benzodiazepine receptor-associated protein 1 isoform X2 [Homo sapiens]	0.45661	0.00249204	12	0	0.0791577	0.0199289	0.137211	0.0120993
comp96633_c0_seq1|m.49990	sp|B3EWZ3|CADN_ACRMI	gi|118572606|ref|NP_114141.2|	>gi|118572606|ref|NP_114141.2| hemicentin-1 precursor [Homo sapiens]	0.479661	0.0030485	12	10	21.9559	2.73746	37.7321	0.0274482
comp93527_c1_seq1|m.32781	sp|C9JRZ8|AK1BF_HUMAN	gi|767947884|ref|XP_011514544.1|	>gi|767947884|ref|XP_011514544.1| PREDICTED: aldo-keto reductase family 1 member B15 isoform X1 [Homo sapiens]	0.479661	0.0030485	12	10	13.3219	5.5002	22.8788	0.00302233
comp105800_c3_seq1|m.191069	sp|Q92519|TRIB2_HUMAN	gi|11056054|ref|NP_067675.1|	>gi|11056054|ref|NP_067675.1| tribbles homolog 2 [Homo sapiens]	0.479661	0.0030485	12	2	8.7537	3.76489	15.8052	0.00182372
comp96904_c0_seq1|m.52398	sp|A6QP15|HOT_BOVIN	gi|133922590|ref|NP_653251.2|	>gi|133922590|ref|NP_653251.2| hydroxyacid-oxoacid transhydrogenase, mitochondrial [Homo sapiens]	0.479661	0.0030485	12	10	8.31745	1.37092	15.4095	0.0216571
comp108279_c2_seq6|m.255189	sp|P15246|PIMT_BOVIN	gi|354983501|ref|NP_001238982.1|	>gi|354983501|ref|NP_001238982.1| protein-L-isoaspartate(D-aspartate) O-methyltransferase isoform 1 [Homo sapiens]	0.479661	0.0030485	12	4	2.54389	0.466541	4.66544	0.0184154
comp99275_c0_seq1|m.77305	sp|Q69ZQ2|ISY1_MOUSE	gi|20149304|ref|NP_065752.1|	>gi|20149304|ref|NP_065752.1| pre-mRNA-splicing factor ISY1 homolog isoform 2 [Homo sapiens]	0.479661	0.0030485	12	4	2.32595	1.11283	3.79848	0.000777024
comp96477_c0_seq1|m.48557	sp|Q6NWX7|NTM1A_DANRE	gi|56676399|ref|NP_054783.2|	>gi|56676399|ref|NP_054783.2| N-terminal Xaa-Pro-Lys N-methyltransferase 1 isoform a [Homo sapiens]	0.479661	0.0030485	12	6	1.98697	0.181927	3.76676	0.0199789
comp108678_c1_seq3|m.266703	sp|Q5JR59|MTUS2_HUMAN	gi|767977521|ref|XP_011533321.1|	>gi|767977521|ref|XP_011533321.1| PREDICTED: microtubule-associated tumor suppressor candidate 2 isoform X2 [Homo sapiens]	0.479661	0.0030485	12	4	1.98317	0.564152	3.73048	0.010168
comp102502_c1_seq1|m.126046	sp|P53355|DAPK1_HUMAN	gi|89363047|ref|NP_004929.2|	>gi|89363047|ref|NP_004929.2| death-associated protein kinase 1 [Homo sapiens]	0.479661	0.0030485	12	2	1.95325	0.795291	3.14783	0.00445793
comp99585_c1_seq1|m.81169	sp|Q6ZVK1|T179A_HUMAN	gi|556695450|ref|NP_001273318.1|	>gi|556695450|ref|NP_001273318.1| transmembrane protein 179 isoform 1 [Homo sapiens]	0.479661	0.0030485	12	4	1.80911	0.0280851	2.99137	0.0400717
comp108668_c1_seq1|m.266553	sp|Q6NVC5|MIRO1_DANRE	gi|75750470|ref|NP_060777.3|	>gi|75750470|ref|NP_060777.3| mitochondrial Rho GTPase 1 isoform 3 [Homo sapiens]	0.479661	0.0030485	12	4	1.66601	-0.166518	3.5436	0.0914055
comp105348_c0_seq1|m.180321	sp|Q9ES56|TPPC4_MOUSE	gi|7706667|ref|NP_057230.1|	>gi|7706667|ref|NP_057230.1| trafficking protein particle complex subunit 4 [Homo sapiens]	0.479661	0.0030485	12	4	1.61155	0.087869	3.37596	0.043115
comp101249_c1_seq5|m.105904	sp|Q9UGU0|TCF20_HUMAN	gi|768050453|ref|XP_011546054.1|	>gi|768050453|ref|XP_011546054.1| PREDICTED: transcription factor 20 isoform X3 [Homo sapiens]	0.479661	0.0030485	12	2	1.3312	0.543822	2.40246	0.00223786
comp104209_c2_seq1|m.156771	sp|Q9UKA1|FBXL5_HUMAN	gi|16306572|ref|NP_036293.1|	>gi|16306572|ref|NP_036293.1| F-box/LRR-repeat protein 5 isoform 1 [Homo sapiens]	0.479661	0.0030485	12	4	1.20575	0.307884	2.51517	0.00930939
comp97834_c0_seq15|m.60735	sp|P97318|DAB1_MOUSE	gi|33350928|ref|NP_066566.3|	>gi|33350928|ref|NP_066566.3| disabled homolog 1 [Homo sapiens]	0.479661	0.0030485	12	0	1.11594	0.438444	1.79042	0.0036769
comp103083_c2_seq11|m.136079	sp|Q96WM9|LAC2_BOTFU		?	0.479661	0.0030485	12	10	1.03296	0.309591	1.77262	0.00405036
comp95940_c0_seq3|m.44843	sp|Q8N5T2|TBC19_HUMAN	gi|157388983|ref|NP_060787.2|	>gi|157388983|ref|NP_060787.2| TBC1 domain family member 19 isoform 1 [Homo sapiens]	0.479661	0.0030485	12	2	0.975714	0.250038	1.87424	0.0184154
comp101348_c0_seq7|m.107397	sp|Q5R8X9|AMN1_PONAB	gi|509155805|ref|NP_001265341.1|	>gi|509155805|ref|NP_001265341.1| protein AMN1 homolog isoform 2 [Homo sapiens]	0.479661	0.0030485	12	2	0.899167	0.34474	1.44547	0.00538641
comp106539_c3_seq3|m.208537	sp|D9IQ16|GXN_ACRMI		?	0.479661	0.0030485	12	0	0.834226	0.426673	1.33323	0.000777024
comp94397_c0_seq3|m.36555	sp|Q0VCW3|BANP_BOVIN	gi|17986266|ref|NP_060339.2|	>gi|17986266|ref|NP_060339.2| protein BANP isoform a [Homo sapiens]	0.479661	0.0030485	12	2	0.81523	0.307012	1.3658	0.00445793
comp104071_c0_seq2|m.154714	sp|Q8CB77|ELOA1_MOUSE	gi|208022641|ref|NP_003189.2|	>gi|208022641|ref|NP_003189.2| transcription elongation factor B polypeptide 3 [Homo sapiens]	0.479661	0.0030485	12	4	0.518388	0.0931404	0.958109	0.01696
comp102070_c1_seq10|m.119170	sp|Q86VQ0|LCA5_HUMAN	gi|767942054|ref|XP_011533806.1|	>gi|767942054|ref|XP_011533806.1| PREDICTED: lebercilin isoform X1 [Homo sapiens]	0.479661	0.0030485	12	4	0.442358	-0.0188467	0.874532	0.0703439
comp103113_c4_seq2|m.136565	sp|Q9BXI6|TB10A_HUMAN	gi|13994322|ref|NP_114143.1|	>gi|13994322|ref|NP_114143.1| TBC1 domain family member 10A isoform 2 [Homo sapiens]	0.479661	0.0030485	12	4	0.354316	0.103265	0.59754	0.00490232
comp106918_c1_seq1|m.217421	sp|F1NHE9|KCJ12_CHICK	gi|767992079|ref|XP_011522133.1|	>gi|767992079|ref|XP_011522133.1| PREDICTED: ATP-sensitive inward rectifier potassium channel 12 isoform X1 [Homo sapiens]	0.479661	0.0030485	12	6	0.303116	0.023815	0.710109	0.0372126
comp108534_c0_seq1|m.263033	sp|A6QQM4|ZN474_BOVIN	gi|46409278|ref|NP_997200.1|	>gi|46409278|ref|NP_997200.1| zinc finger protein 474 [Homo sapiens]	0.479661	0.0030485	12	2	0.281587	0.00894124	0.554337	0.0372126
comp108783_c0_seq4|m.269669	sp|Q8TEK3|DOT1L_HUMAN	gi|22094135|ref|NP_115871.1|	>gi|22094135|ref|NP_115871.1| histone-lysine N-methyltransferase, H3 lysine-79 specific [Homo sapiens]	0.479661	0.0030485	12	2	0.265891	0.0607883	0.45115	0.0131818
comp100716_c1_seq1|m.97859	sp|Q676U5|A16L1_HUMAN	gi|298229007|ref|NP_001177196.1|	>gi|298229007|ref|NP_001177196.1| autophagy-related protein 16-1 isoform 5 [Homo sapiens]	0.479661	0.0030485	12	2	0.24816	0.017897	0.499567	0.0400717
comp107324_c0_seq16|m.228287	sp|Q7M3K2|PELET_DROME		?	0.479661	0.0030485	12	2	0.2436	0.0498214	0.636272	0.0156066
comp106960_c0_seq4|m.218396	sp|Q5F478|ANR44_CHICK	gi|767950814|ref|XP_011542808.1|	>gi|767950814|ref|XP_011542808.1| PREDICTED: ankyrin-1 isoform X18 [Homo sapiens]	0.479661	0.0030485	12	4	0.228447	0.0523926	0.430504	0.0131818
comp106634_c0_seq152|m.210688	sp|G3UZ78|ADGB_MOUSE	gi|767943589|ref|XP_011534434.1|	>gi|767943589|ref|XP_011534434.1| PREDICTED: androglobin isoform X8 [Homo sapiens]	0.479661	0.0030485	12	2	0.122172	0.060642	0.189612	0.00062235
comp85938_c1_seq2|m.18059	sp|Q6R2W3|SCND3_HUMAN	gi|768047251|ref|XP_011545490.1|	>gi|768047251|ref|XP_011545490.1| PREDICTED: SCAN domain-containing protein 3 isoform X2 [Homo sapiens]	0.479661	0.0030485	12	2	0.114239	0.0195622	0.211042	0.010168
comp104790_c1_seq13|m.168704	sp|Q9ULI1|NWD2_HUMAN	gi|222418587|ref|NP_001138462.1|	>gi|222418587|ref|NP_001138462.1| NACHT and WD repeat domain-containing protein 2 [Homo sapiens]	0.479661	0.0030485	12	0	0.110323	0.0534091	0.162962	0.00247576
comp106254_c0_seq1|m.202042	sp|O08573|LEG9_MOUSE	gi|767992006|ref|XP_011522104.1|	>gi|767992006|ref|XP_011522104.1| PREDICTED: galectin-9B isoform X5 [Homo sapiens]	0.479661	0.00371457	12	0	21.537	8.01528	33.0562	0.010168
comp105204_c2_seq8|m.177009	sp|Q9TTJ5|RGN_BOVIN	gi|4759036|ref|NP_004674.1|	>gi|4759036|ref|NP_004674.1| regucalcin isoform 1 [Homo sapiens]	0.479661	0.00371457	12	10	10.8123	4.85954	17.1993	0.00133301
comp100928_c6_seq1|m.101185	sp|Q17QJ5|TSN5_BOVIN	gi|21264583|ref|NP_005714.2|	>gi|21264583|ref|NP_005714.2| tetraspanin-5 [Homo sapiens]	0.479661	0.00371457	12	4	5.08333	2.09346	7.73573	0.00405036
comp103077_c6_seq1|m.136019	sp|P49033|MYC_HYLLA	gi|71774083|ref|NP_002458.2|	>gi|71774083|ref|NP_002458.2| myc proto-oncogene protein [Homo sapiens]	0.479661	0.00371457	12	4	4.14995	1.19347	7.06142	0.010168
comp97116_c0_seq1|m.54123	sp|Q7TSV9|ENKD1_MOUSE	gi|14149805|ref|NP_115516.1|	>gi|14149805|ref|NP_115516.1| enkurin domain-containing protein 1 [Homo sapiens]	0.479661	0.00371457	12	2	3.27016	0.32181	5.83749	0.0320125
comp95381_c0_seq2|m.41786	sp|Q5R6K8|PP4C_PONAB	gi|746816144|ref|NP_001290432.1|	>gi|746816144|ref|NP_001290432.1| serine/threonine-protein phosphatase 4 catalytic subunit isoform 1 [Homo sapiens]	0.479661	0.00371457	12	4	2.69436	0.51148	5.25768	0.01696
comp95257_c0_seq5|m.40903	sp|Q92900|RENT1_HUMAN	gi|18375673|ref|NP_002902.2|	>gi|18375673|ref|NP_002902.2| regulator of nonsense transcripts 1 isoform 2 [Homo sapiens]	0.479661	0.00371457	12	2	2.41969	0.545415	4.40769	0.0253846
comp104114_c2_seq1|m.155312	sp|Q9JJZ6|KLF13_MOUSE	gi|37693995|ref|NP_057079.2|	>gi|37693995|ref|NP_057079.2| Krueppel-like factor 13 isoform 1 [Homo sapiens]	0.479661	0.00371457	12	4	2.37153	0.21834	4.39473	0.0296549
comp100382_c0_seq1|m.93120	sp|Q3T904|ATG9A_BOVIN	gi|116089287|ref|NP_076990.4|	>gi|116089287|ref|NP_076990.4| autophagy-related protein 9A [Homo sapiens]	0.479661	0.00371457	12	2	2.36675	1.134	3.92478	0.00202108
comp96036_c1_seq1|m.45415	sp|Q0VE29|SAM12_MOUSE	gi|156119597|ref|NP_001095146.1|	>gi|156119597|ref|NP_001095146.1| sterile alpha motif domain-containing protein 12 isoform a [Homo sapiens]	0.479661	0.00371457	12	8	2.13954	0.577844	3.79928	0.0131818
comp101082_c0_seq2|m.103860	sp|Q9BX70|BTBD2_HUMAN	gi|20127580|ref|NP_060267.2|	>gi|20127580|ref|NP_060267.2| BTB/POZ domain-containing protein 2 [Homo sapiens]	0.479661	0.00371457	12	4	2.12382	-0.0959399	4.27605	0.0614117
comp92583_c0_seq1|m.29288	sp|Q9CQI4|CK074_MOUSE	gi|767965365|ref|XP_011518187.1|	>gi|767965365|ref|XP_011518187.1| PREDICTED: uncharacterized protein C11orf74 isoform X1 [Homo sapiens]	0.479661	0.00371457	12	2	1.81225	0.127011	3.32447	0.0274482
comp97305_c1_seq1|m.55551	sp|Q4R6C7|TRM1L_MACFA	gi|767910552|ref|XP_011508330.1|	>gi|767910552|ref|XP_011508330.1| PREDICTED: TRMT1-like protein isoform X1 [Homo sapiens]	0.479661	0.00371457	12	2	1.79409	0.383196	3.62944	0.0143491
comp91717_c0_seq2|m.26864	sp|Q2VPU4|MLXIP_MOUSE	gi|14602433|ref|NP_116569.1|	>gi|14602433|ref|NP_116569.1| carbohydrate-responsive element-binding protein isoform alpha [Homo sapiens]	0.479661	0.00371457	12	4	1.74522	0.616841	2.50301	0.00930939
comp100196_c0_seq4|m.89813	sp|Q28CR0|GLOD5_XENTR	gi|254039722|ref|NP_001073958.2|	>gi|254039722|ref|NP_001073958.2| glyoxalase domain-containing protein 5 [Homo sapiens]	0.479661	0.00371457	12	0	1.68698	0.301382	3.04778	0.0234566
comp101486_c3_seq3|m.109525	sp|Q4KLY0|CEP63_RAT	gi|767927700|ref|XP_011511506.1|	>gi|767927700|ref|XP_011511506.1| PREDICTED: centrosomal protein of 63 kDa isoform X14 [Homo sapiens]	0.479661	0.00371457	12	2	1.57944	0.538534	2.66492	0.00538641
comp103246_c0_seq1|m.138666	sp|Q5ZHZ4|HAKAI_CHICK	gi|209180481|ref|NP_079090.2|	>gi|209180481|ref|NP_079090.2| E3 ubiquitin-protein ligase Hakai isoform 1 [Homo sapiens]	0.479661	0.00371457	12	4	1.56115	0.654375	2.77283	0.00490232
comp105452_c0_seq4|m.183066	sp|O08984|LBR_RAT	gi|767912421|ref|XP_011542487.1|	>gi|767912421|ref|XP_011542487.1| PREDICTED: lamin-B receptor isoform X1 [Homo sapiens]	0.479661	0.00371457	12	4	1.37436	0.0714827	2.57246	0.034529
comp100661_c1_seq1|m.97004	sp|Q9V6L0|KDM4B_DROME	gi|768001419|ref|XP_011526120.1|	>gi|768001419|ref|XP_011526120.1| PREDICTED: lysine-specific demethylase 4B isoform X7 [Homo sapiens]	0.479661	0.00371457	12	2	1.25405	0.606166	1.86905	0.000777024
comp104225_c0_seq1|m.157174	sp|E1C231|LTN1_CHICK	gi|231573214|ref|NP_056380.2|	>gi|231573214|ref|NP_056380.2| E3 ubiquitin-protein ligase listerin [Homo sapiens]	0.479661	0.00371457	12	4	1.19222	0.579174	1.99394	0.00148109
comp106515_c0_seq1|m.208172	sp|Q4QY64|ATAD5_MOUSE	gi|767995962|ref|XP_011523576.1|	>gi|767995962|ref|XP_011523576.1| PREDICTED: ATPase family AAA domain-containing protein 5 isoform X6 [Homo sapiens]	0.479661	0.00371457	12	2	1.08888	0.286222	1.85561	0.0143491
comp102557_c0_seq1|m.126883	sp|Q55EX9|Y8948_DICDI	gi|768014324|ref|XP_011527643.1|	>gi|768014324|ref|XP_011527643.1| PREDICTED: NADH dehydrogenase [ubiquinone] 1 alpha subcomplex assembly factor 5 isoform X1 [Homo sapiens]	0.479661	0.00371457	12	2	0.999526	0.167838	1.87036	0.0216571
comp105197_c1_seq3|m.176887	sp|Q9CXI3|MOXD1_MOUSE	gi|118421087|ref|NP_056344.2|	>gi|118421087|ref|NP_056344.2| DBH-like monooxygenase protein 1 precursor [Homo sapiens]	0.479661	0.00371457	12	10	0.958843	0.456624	1.46482	0.00223786
comp107035_c0_seq2|m.220202	sp|Q95LP4|CAN10_MACFA	gi|13186302|ref|NP_075571.1|	>gi|13186302|ref|NP_075571.1| calpain-10 isoform a [Homo sapiens]	0.479661	0.00371457	12	2	0.924724	0.452058	1.41831	0.000695702
comp102390_c0_seq1|m.124476	sp|Q80TT2|BAIP3_MOUSE	gi|767994015|ref|XP_011522810.1|	>gi|767994015|ref|XP_011522810.1| PREDICTED: protein unc-13 homolog D isoform X3 [Homo sapiens]	0.479661	0.00371457	12	2	0.860539	0.275076	1.38538	0.0036769
comp102969_c1_seq3|m.134098	sp|Q8IUH3|RBM45_HUMAN	gi|93277070|ref|NP_694453.2|	>gi|93277070|ref|NP_694453.2| RNA-binding protein 45 [Homo sapiens]	0.479661	0.00371457	12	2	0.853128	0.422363	1.37402	0.00182372
comp98810_c0_seq1|m.72248	sp|Q9BW85|CCD94_HUMAN	gi|31542652|ref|NP_060544.2|	>gi|31542652|ref|NP_060544.2| coiled-coil domain-containing protein 94 [Homo sapiens]	0.479661	0.00371457	12	2	0.733229	-0.04462	1.54968	0.0857155
comp104163_c0_seq2|m.156124	sp|Q6ZQY2|LR74B_HUMAN	gi|597436932|ref|NP_001277935.1|	>gi|597436932|ref|NP_001277935.1| leucine-rich repeat-containing protein 74B [Homo sapiens]	0.479661	0.00371457	12	0	0.520059	0.120953	0.934033	0.0234566
comp108231_c1_seq1|m.253585	sp|Q6NYM1|KLH21_DANRE	gi|55925608|ref|NP_055666.2|	>gi|55925608|ref|NP_055666.2| kelch-like protein 21 [Homo sapiens]	0.479661	0.00371457	12	4	0.509393	0.22931	0.878692	0.000867097
comp104506_c0_seq5|m.162460	sp|Q8BH70|FBXL4_MOUSE	gi|524585204|ref|NP_001265645.1|	>gi|524585204|ref|NP_001265645.1| F-box/LRR-repeat protein 4 [Homo sapiens]	0.479661	0.00371457	12	4	0.46177	0.111497	0.821448	0.0156066
comp99263_c2_seq2|m.77209	sp|Q7ZUK7|WAC_DANRE	gi|18379328|ref|NP_057712.2|	>gi|18379328|ref|NP_057712.2| WW domain-containing adapter protein with coiled-coil isoform 1 [Homo sapiens]	0.479661	0.00371457	12	2	0.458343	0.118828	1.03718	0.0131818
comp103165_c0_seq2|m.137228	sp|Q8UVC3|INVS_CHICK	gi|34304379|ref|NP_899068.1|	>gi|34304379|ref|NP_899068.1| inversin isoform b [Homo sapiens]	0.479661	0.00371457	12	4	0.42539	0.0530209	0.843543	0.0296549
comp105193_c1_seq2|m.176818	sp|Q9C8K7|FBK21_ARATH		?	0.479661	0.00371457	12	4	0.421857	-0.000551207	0.826044	0.0534398
comp106448_c0_seq1|m.206382	sp|Q95KF7|CLVS2_MACFA	gi|71896667|ref|NP_001010852.2|	>gi|71896667|ref|NP_001010852.2| clavesin-2 [Homo sapiens]	0.479661	0.00371457	12	2	0.379115	0.123088	0.60257	0.00778376
comp104233_c2_seq6|m.157309	sp|Q68CZ1|FTM_HUMAN	gi|530423736|ref|XP_005255926.1|	>gi|530423736|ref|XP_005255926.1| PREDICTED: protein fantom isoform X4 [Homo sapiens]	0.479661	0.00371457	12	2	0.375538	-0.0345698	0.892232	0.0657529
comp109064_c0_seq1|m.277080	sp|Q6P3W7|SCYL2_HUMAN	gi|530400556|ref|XP_005269075.1|	>gi|530400556|ref|XP_005269075.1| PREDICTED: SCY1-like protein 2 isoform X1 [Homo sapiens]	0.479661	0.00371457	12	4	0.354161	0.0236178	0.676473	0.0400717
comp89848_c0_seq4|m.22805	sp|Q8IZC4|RTKN2_HUMAN	gi|767962032|ref|XP_011537764.1|	>gi|767962032|ref|XP_011537764.1| PREDICTED: rhotekin-2 isoform X8 [Homo sapiens]	0.479661	0.00371457	12	4	0.340898	0.0625842	0.596413	0.0156066
comp103085_c3_seq8|m.136149	sp|Q9DC50|OCTC_MOUSE	gi|31542325|ref|NP_066974.2|	>gi|31542325|ref|NP_066974.2| peroxisomal carnitine O-octanoyltransferase isoform 2 [Homo sapiens]	0.479661	0.00371457	12	2	0.309307	0.0638017	0.504285	0.0143491
comp106415_c0_seq2|m.205583	sp|Q3UMB5|SMCR8_MOUSE	gi|146260268|ref|NP_658988.2|	>gi|146260268|ref|NP_658988.2| Smith-Magenis syndrome chromosomal region candidate gene 8 protein [Homo sapiens]	0.479661	0.00371457	12	4	0.277389	0.00979395	0.493194	0.0400717
comp93642_c2_seq1|m.33141	sp|P04001|OPSG_HUMAN	gi|530439047|ref|XP_005276782.1|	>gi|530439047|ref|XP_005276782.1| PREDICTED: medium-wave-sensitive opsin 1 [Homo sapiens]	0.479661	0.00371457	12	2	0.262357	0.0492715	0.419614	0.0143491
comp105139_c0_seq14|m.175772	sp|Q5XI56|ERIP6_RAT	gi|530373923|ref|XP_005247176.1|	>gi|530373923|ref|XP_005247176.1| PREDICTED: glutamate-rich protein 6 isoform X1 [Homo sapiens]	0.479661	0.00371457	12	4	0.255336	0.0122807	0.448968	0.043115
comp104826_c0_seq9|m.169378	sp|Q640Z9|LRC14_XENLA	gi|530389615|ref|XP_005272418.1|	>gi|530389615|ref|XP_005272418.1| PREDICTED: leucine-rich repeat-containing protein 14 isoform X3 [Homo sapiens]	0.479661	0.00371457	12	2	0.218033	0.00396506	0.417553	0.043115
comp106914_c1_seq6|m.217341	sp|Q16281|CNGA3_HUMAN	gi|120433600|ref|NP_001073347.1|	>gi|120433600|ref|NP_001073347.1| cyclic nucleotide-gated cation channel alpha-3 isoform 2 [Homo sapiens]	0.479661	0.00371457	12	8	0.20236	0.0706554	0.348857	0.00591325
comp108791_c0_seq6|m.269883	sp|Q6P0Q8|MAST2_HUMAN	gi|530362188|ref|XP_005270711.1|	>gi|530362188|ref|XP_005270711.1| PREDICTED: microtubule-associated serine/threonine-protein kinase 2 isoform X9 [Homo sapiens]	0.479661	0.00371457	12	2	0.150031	0.0573107	0.245932	0.00405036
comp105368_c2_seq32|m.181042	sp|Q8IWU6|SULF1_HUMAN	gi|189571643|ref|NP_001121678.1|	>gi|189571643|ref|NP_001121678.1| extracellular sulfatase Sulf-1 precursor [Homo sapiens]	0.479661	0.00371457	12	6	0.126074	0.011926	0.257742	0.0274482
comp108395_c3_seq4|m.258259	sp|P0DMA5|SCNAA_ONYTO	gi|767922218|ref|XP_011531622.1|	>gi|767922218|ref|XP_011531622.1| PREDICTED: sodium channel protein type 11 subunit alpha isoform X1 [Homo sapiens]	0.479661	0.00371457	12	2	0.124547	0.0692732	0.178653	0.00119869
comp103040_c0_seq12|m.135247	sp|A6NI56|CC154_HUMAN	gi|221136814|ref|NP_001137452.1|	>gi|221136814|ref|NP_001137452.1| coiled-coil domain-containing protein 154 [Homo sapiens]	0.479661	0.00371457	12	4	0.123364	-0.0309674	0.25858	0.110314
comp96662_c1_seq41|m.50272	sp|P14099|PDE2A_BOVIN	gi|767968341|ref|XP_011543398.1|	>gi|767968341|ref|XP_011543398.1| PREDICTED: cGMP-dependent 3',5'-cyclic phosphodiesterase isoform X2 [Homo sapiens]	0.479661	0.00371457	12	4	0.112931	-0.0150697	0.211405	0.0657529
comp86024_c0_seq1|m.18156	sp|B3EWZ3|CADN_ACRMI	gi|767985150|ref|XP_011520272.1|	>gi|767985150|ref|XP_011520272.1| PREDICTED: thrombospondin-1 isoform X1 [Homo sapiens]	0.479661	0.00450877	12	10	1440.85	426.504	2461.64	0.00710839
comp45359_c0_seq1|m.5698	sp|Q91Z53|GRHPR_MOUSE	gi|6912396|ref|NP_036335.1|	>gi|6912396|ref|NP_036335.1| glyoxylate reductase/hydroxypyruvate reductase [Homo sapiens]	0.479661	0.00450877	12	10	13.3206	4.74628	21.8723	0.00202108
comp90158_c0_seq1|m.23406	sp|Q6NSJ0|K1161_HUMAN	gi|767955111|ref|XP_011516268.1|	>gi|767955111|ref|XP_011516268.1| PREDICTED: uncharacterized family 31 glucosidase KIAA1161 isoform X1 [Homo sapiens]	0.479661	0.00450877	12	10	7.85838	2.76781	12.886	0.00445793
comp91176_c0_seq1|m.25559	sp|E7EYQ9|TM216_DANRE	gi|291219932|ref|NP_001167461.1|	>gi|291219932|ref|NP_001167461.1| transmembrane protein 216 isoform 2 [Homo sapiens]	0.479661	0.00450877	12	4	7.06865	1.06895	12.7945	0.034529
comp95590_c1_seq1|m.42878	sp|Q9VCA2|ORCT_DROME	gi|166064021|ref|NP_004247.2|	>gi|166064021|ref|NP_004247.2| solute carrier family 22 member 13 [Homo sapiens]	0.479661	0.00450877	12	10	5.496	2.0832	8.78355	0.00405036
comp103105_c1_seq1|m.136477	sp|P23198|CBX3_MOUSE	gi|530384472|ref|XP_005249668.1|	>gi|530384472|ref|XP_005249668.1| PREDICTED: chromobox protein homolog 3 isoform X1 [Homo sapiens]	0.479661	0.00450877	12	4	4.49115	0.0716568	9.44031	0.0463514
comp98795_c0_seq1|m.72013	sp|O88984|NXF1_RAT	gi|15487670|ref|NP_006353.2|	>gi|15487670|ref|NP_006353.2| nuclear RNA export factor 1 isoform 1 [Homo sapiens]	0.479661	0.00450877	12	4	4.46508	1.20836	7.99306	0.0131818
comp97820_c1_seq1|m.60555	sp|B3EWZ9|HEPHL_ACRMI	gi|148886707|ref|NP_001092142.1|	>gi|148886707|ref|NP_001092142.1| hephaestin-like protein 1 precursor [Homo sapiens]	0.479661	0.00450877	12	8	4.16589	1.07465	7.03899	0.0110964
comp97476_c4_seq1|m.57046	sp|Q7Z5G4|GOGA7_HUMAN	gi|50541950|ref|NP_057183.2|	>gi|50541950|ref|NP_057183.2| Golgin subfamily A member 7 isoform a [Homo sapiens]	0.479661	0.00450877	12	2	3.75133	0.711281	6.03298	0.0131818
comp107299_c2_seq1|m.227520	sp|Q5VVB8|TM244_HUMAN	gi|58197570|ref|NP_001010876.1|	>gi|58197570|ref|NP_001010876.1| transmembrane protein 244 [Homo sapiens]	0.479661	0.00450877	12	4	3.01569	0.9459	4.48579	0.0110964
comp102587_c5_seq12|m.127667	sp|Q3T0Y3|ST1B1_BOVIN	gi|767931721|ref|XP_011530175.1|	>gi|767931721|ref|XP_011530175.1| PREDICTED: sulfotransferase family cytosolic 1B member 1 isoform X4 [Homo sapiens]	0.479661	0.00450877	12	2	2.9826	1.02084	5.47112	0.00538641
comp99054_c1_seq2|m.74977	sp|Q0JNL7|CALM3_ORYSJ	gi|578826144|ref|XP_006720321.1|	>gi|578826144|ref|XP_006720321.1| PREDICTED: calmodulin isoform X1 [Homo sapiens]	0.479661	0.00450877	12	10	2.40699	0.631683	4.0561	0.00538641
comp89869_c0_seq1|m.22847	sp|Q8NDD1|CA131_HUMAN	gi|664805984|ref|NP_001287759.1|	>gi|664805984|ref|NP_001287759.1| uncharacterized protein C1orf131 isoform b [Homo sapiens]	0.479661	0.00450877	12	8	2.39404	0.940085	3.65764	0.00490232
comp93602_c1_seq1|m.33029	sp|Q5M9G0|DCTD_RAT	gi|767931231|ref|XP_011529976.1|	>gi|767931231|ref|XP_011529976.1| PREDICTED: deoxycytidylate deaminase isoform X1 [Homo sapiens]	0.479661	0.00450877	12	4	1.88165	0.0269414	4.19487	0.0497899
comp102256_c2_seq20|m.122081	sp|Q7ZWB7|BBS5_DANRE	gi|22748823|ref|NP_689597.1|	>gi|22748823|ref|NP_689597.1| Bardet-Biedl syndrome 5 protein [Homo sapiens]	0.479661	0.00450877	12	2	1.72488	0.234478	3.25934	0.0253846
comp105189_c7_seq1|m.176747	sp|Q9CXE0|PRDM5_MOUSE	gi|664806056|ref|NP_001287753.1|	>gi|664806056|ref|NP_001287753.1| PR domain zinc finger protein 5 isfoorm 3 [Homo sapiens]	0.479661	0.00450877	12	4	1.58029	-0.0738639	3.10275	0.0573106
comp99743_c3_seq11|m.83218	sp|Q9MZ34|SC6A6_BOVIN	gi|767924088|ref|XP_011532333.1|	>gi|767924088|ref|XP_011532333.1| PREDICTED: sodium- and chloride-dependent taurine transporter isoform X3 [Homo sapiens]	0.479661	0.00450877	12	2	1.57362	0.493256	2.77981	0.00538641
comp39806_c0_seq1|m.4300	sp|Q8BTU7|RCCD1_MOUSE	gi|767985740|ref|XP_011520498.1|	>gi|767985740|ref|XP_011520498.1| PREDICTED: RCC1 domain-containing protein 1 isoform X1 [Homo sapiens]	0.479661	0.00450877	12	4	1.51072	0.273563	3.75736	0.0199789
comp103212_c3_seq2|m.138012	sp|Q5R539|SRRT_PONAB	gi|578814340|ref|XP_006716086.1|	>gi|578814340|ref|XP_006716086.1| PREDICTED: serrate RNA effector molecule homolog isoform X6 [Homo sapiens]	0.479661	0.00450877	12	2	1.23296	0.458349	2.06201	0.0110964
comp94295_c0_seq3|m.36055	sp|Q6ZNE5|BAKOR_HUMAN	gi|50540545|ref|NP_055739.2|	>gi|50540545|ref|NP_055739.2| beclin 1-associated autophagy-related key regulator [Homo sapiens]	0.479661	0.00450877	12	4	1.06579	0.271528	1.98473	0.00490232
comp94846_c2_seq1|m.38714	sp|P35789|ZNF93_HUMAN	gi|768004274|ref|XP_011526641.1|	>gi|768004274|ref|XP_011526641.1| PREDICTED: zinc finger protein 93 isoform X1 [Homo sapiens]	0.479661	0.00450877	12	2	1.05357	0.144203	2.44802	0.0320125
comp103211_c0_seq1|m.137975	sp|A0JM56|LRRC9_XENTR	gi|540344563|ref|NP_001269338.1|	>gi|540344563|ref|NP_001269338.1| protein phosphatase 1 regulatory subunit 7 isoform 2 [Homo sapiens]	0.479661	0.00450877	12	2	1.04371	0.323799	1.88052	0.00851607
comp108516_c0_seq1|m.262178	sp|Q5PQN1|HERC4_RAT	gi|37620181|ref|NP_056416.2|	>gi|37620181|ref|NP_056416.2| probable E3 ubiquitin-protein ligase HERC4 isoform b [Homo sapiens]	0.479661	0.00450877	12	2	0.980407	0.227214	1.96262	0.00778376
comp104943_c0_seq1|m.171668	sp|A2RRH5|WDR27_HUMAN	gi|767942492|ref|XP_011533988.1|	>gi|767942492|ref|XP_011533988.1| PREDICTED: WD repeat-containing protein 27 isoform X5 [Homo sapiens]	0.479661	0.00450877	12	4	0.963112	0.32755	1.3954	0.00538641
comp100296_c2_seq4|m.91661	sp|O15078|CE290_HUMAN	gi|767975382|ref|XP_011537068.1|	>gi|767975382|ref|XP_011537068.1| PREDICTED: centrosomal protein of 290 kDa isoform X10 [Homo sapiens]	0.479661	0.00450877	12	2	0.95649	0.318401	1.72673	0.00538641
comp102256_c2_seq7|m.122056	sp|Q8NCG7|DGLB_HUMAN	gi|218931251|ref|NP_631918.3|	>gi|218931251|ref|NP_631918.3| sn1-specific diacylglycerol lipase beta isoform 1 [Homo sapiens]	0.479661	0.00450877	12	4	0.912367	0.282299	1.39541	0.00930939
comp94311_c0_seq3|m.36124	sp|Q8C726|BTBD9_MOUSE	gi|767939198|ref|XP_011512581.1|	>gi|767939198|ref|XP_011512581.1| PREDICTED: BTB/POZ domain-containing protein 9 isoform X1 [Homo sapiens]	0.479661	0.00450877	12	4	0.888388	-0.464734	1.98504	0.140179
comp107277_c1_seq2|m.226730	sp|Q99JX7|NXF1_MOUSE	gi|15487670|ref|NP_006353.2|	>gi|15487670|ref|NP_006353.2| nuclear RNA export factor 1 isoform 1 [Homo sapiens]	0.479661	0.00450877	12	6	0.846863	-0.636185	2.25131	0.157275
comp102660_c0_seq5|m.128711	sp|Q9WUW9|S1C2A_RAT	gi|28830308|ref|NP_006579.2|	>gi|28830308|ref|NP_006579.2| sulfotransferase 1C4 [Homo sapiens]	0.479661	0.00450877	12	2	0.833557	0.375678	1.23618	0.00164421
comp104272_c0_seq2|m.158208	sp|B6MFW3|HOOK_BRAFL	gi|14165274|ref|NP_115786.1|	>gi|14165274|ref|NP_115786.1| protein Hook homolog 3 [Homo sapiens]	0.479661	0.00450877	12	6	0.819611	0.294904	1.29563	0.00710839
comp102063_c0_seq3|m.119087	sp|Q14AK4|ZDH11_MOUSE	gi|530423829|ref|XP_005255971.1|	>gi|530423829|ref|XP_005255971.1| PREDICTED: probable palmitoyltransferase ZDHHC1 isoform X1 [Homo sapiens]	0.479661	0.00450877	12	2	0.790792	0.172472	1.46913	0.0156066
comp88786_c0_seq4|m.21224	sp|Q9D9B4|CJ011_MOUSE	gi|530394475|ref|XP_005270269.1|	>gi|530394475|ref|XP_005270269.1| PREDICTED: leucine-rich repeat-containing protein C10orf11 isoform X1 [Homo sapiens]	0.479661	0.00450877	12	2	0.709894	0.232241	1.35882	0.00778376
comp106128_c0_seq1|m.199358	sp|Q63164|DYH1_RAT	gi|197927452|ref|NP_056327.4|	>gi|197927452|ref|NP_056327.4| dynein heavy chain 1, axonemal [Homo sapiens]	0.479661	0.00450877	12	2	0.700709	0.143767	1.36348	0.01696
comp105419_c0_seq1|m.182429	sp|Q9WVA3|BUB3_MOUSE	gi|56550081|ref|NP_001007794.1|	>gi|56550081|ref|NP_001007794.1| mitotic checkpoint protein BUB3 isoform b [Homo sapiens]	0.479661	0.00450877	12	4	0.667167	0.113957	1.26784	0.01696
comp105343_c1_seq3|m.180217	sp|Q6DFJ9|CCNJ_XENLA	gi|767963108|ref|XP_011538187.1|	>gi|767963108|ref|XP_011538187.1| PREDICTED: cyclin-J isoform X1 [Homo sapiens]	0.479661	0.00450877	12	2	0.658934	0.138017	1.38549	0.0131818
comp102394_c0_seq2|m.124563	sp|P29122|PCSK6_HUMAN	gi|20336246|ref|NP_006191.2|	>gi|20336246|ref|NP_006191.2| proprotein convertase subtilisin/kexin type 5 isoform PC6A preproprotein [Homo sapiens]	0.479661	0.00450877	12	4	0.643731	0.100792	1.28495	0.0372126
comp100039_c1_seq14|m.87319	sp|A8MW99|MEI4L_HUMAN	gi|578812306|ref|XP_006715361.1|	>gi|578812306|ref|XP_006715361.1| PREDICTED: meiosis-specific protein MEI4-like isoform X1 [Homo sapiens]	0.479661	0.00450877	12	4	0.63989	-0.0842192	1.76153	0.0803153
comp102496_c3_seq1|m.125976	sp|P27041|AVR2B_XENLA	gi|116734708|ref|NP_001097.2|	>gi|116734708|ref|NP_001097.2| activin receptor type-2B precursor [Homo sapiens]	0.479661	0.00450877	12	2	0.637578	0.240755	0.96441	0.00164421
comp104875_c1_seq3|m.170541	sp|Q17QK1|RUN3A_BOVIN	gi|530411389|ref|XP_005257021.1|	>gi|530411389|ref|XP_005257021.1| PREDICTED: RUN domain-containing protein 3A isoform X2 [Homo sapiens]	0.479661	0.00450877	12	2	0.62266	0.257229	1.0623	0.00247576
comp96896_c0_seq4|m.52361	sp|Q9JMJ2|FBXW4_MOUSE	gi|11545739|ref|NP_071322.1|	>gi|11545739|ref|NP_071322.1| F-box/WD repeat-containing protein 4 [Homo sapiens]	0.479661	0.00450877	12	4	0.620309	0.218589	1.0677	0.00490232
comp105139_c0_seq1|m.175707	sp|Q7L0X2|ERIP6_HUMAN	gi|530373923|ref|XP_005247176.1|	>gi|530373923|ref|XP_005247176.1| PREDICTED: glutamate-rich protein 6 isoform X1 [Homo sapiens]	0.479661	0.00450877	12	2	0.59105	0.096129	1.02096	0.01696
comp95127_c0_seq2|m.40224	sp|Q0IHQ9|PXYP1_XENTR	gi|767928022|ref|XP_011511618.1|	>gi|767928022|ref|XP_011511618.1| PREDICTED: 2-phosphoxylose phosphatase 1 isoform X1 [Homo sapiens]	0.479661	0.00450877	12	4	0.552824	-0.0203257	1.18022	0.0573106
comp88642_c0_seq1|m.20972	sp|Q5R5W2|TADBP_PONAB	gi|6678271|ref|NP_031401.1|	>gi|6678271|ref|NP_031401.1| TAR DNA-binding protein 43 [Homo sapiens]	0.479661	0.00450877	12	4	0.54326	0.121649	0.928374	0.01696
comp97335_c0_seq2|m.55844	sp|A0A1F4|EYS_DROME	gi|767904481|ref|XP_011539821.1|	>gi|767904481|ref|XP_011539821.1| PREDICTED: neurogenic locus notch homolog protein 2 isoform X1 [Homo sapiens]	0.479661	0.00450877	12	4	0.538939	0.00897553	0.90855	0.0497899
comp100531_c0_seq1|m.95200	sp|Q5VWG9|TAF3_HUMAN	gi|767960688|ref|XP_011518044.1|	>gi|767960688|ref|XP_011518044.1| PREDICTED: transcription initiation factor TFIID subunit 3 isoform X2 [Homo sapiens]	0.479661	0.00450877	12	4	0.527318	0.0258457	1.01593	0.043115
comp97852_c3_seq6|m.61116	sp|O14662|STX16_HUMAN	gi|34447229|ref|NP_003754.2|	>gi|34447229|ref|NP_003754.2| syntaxin-16 isoform b [Homo sapiens]	0.479661	0.00450877	12	2	0.519154	0.159141	0.82802	0.00490232
comp104442_c4_seq8|m.161194	sp|Q6DDJ3|DFI8A_XENLA	gi|338797792|ref|NP_001229746.1|	>gi|338797792|ref|NP_001229746.1| differentially expressed in FDCP 8 homolog isoform 4 [Homo sapiens]	0.479661	0.00450877	12	2	0.457876	0.187788	0.725472	0.00302233
comp96894_c0_seq9|m.52306	sp|Q6GNG3|TMX3_XENLA	gi|767998856|ref|XP_011524337.1|	>gi|767998856|ref|XP_011524337.1| PREDICTED: protein disulfide-isomerase TMX3 isoform X4 [Homo sapiens]	0.479661	0.00450877	12	8	0.425564	-0.266317	0.922466	0.254053
comp101086_c0_seq4|m.103891	sp|B2DFG5|DTHAD_DELSH		?	0.479661	0.00450877	12	10	0.405641	0.061627	0.777282	0.0120993
comp107955_c0_seq2|m.245203	sp|A8E7C5|SAC2_DANRE	gi|7662414|ref|NP_055752.1|	>gi|7662414|ref|NP_055752.1| phosphatidylinositide phosphatase SAC2 isoform 1 [Homo sapiens]	0.479661	0.00450877	12	2	0.385255	0.214438	0.555186	0.00490232
comp102563_c2_seq69|m.127177	sp|A9UMG5|IMPTB_XENTR	gi|8923819|ref|NP_060909.1|	>gi|8923819|ref|NP_060909.1| protein IMPACT [Homo sapiens]	0.479661	0.00450877	12	2	0.356304	0.104819	0.591151	0.00591325
comp101359_c3_seq3|m.107533	sp|Q9H999|PANK3_HUMAN	gi|13375789|ref|NP_078870.1|	>gi|13375789|ref|NP_078870.1| pantothenate kinase 3 [Homo sapiens]	0.479661	0.00450877	12	0	0.356287	0.00301793	0.70968	0.0497899
comp101305_c6_seq13|m.106545	sp|Q5TJG6|BRD2_CANFA	gi|313747419|ref|NP_001186385.1|	>gi|313747419|ref|NP_001186385.1| bromodomain-containing protein 2 isoform 3 [Homo sapiens]	0.479661	0.00450877	12	4	0.353075	-0.0871324	0.786674	0.110314
comp107423_c0_seq11|m.230868	sp|Q4R7L8|NUD12_MACFA	gi|530380180|ref|XP_005272152.1|	>gi|530380180|ref|XP_005272152.1| PREDICTED: peroxisomal NADH pyrophosphatase NUDT12 isoform X1 [Homo sapiens]	0.479661	0.00450877	12	2	0.322598	0.0886639	0.590455	0.0156066
comp97840_c1_seq4|m.60927	sp|O88801|HOME2_RAT	gi|46249351|ref|NP_955362.1|	>gi|46249351|ref|NP_955362.1| homer protein homolog 2 isoform 2 [Homo sapiens]	0.479661	0.00450877	12	4	0.317418	-0.199081	0.881162	0.185819
comp107040_c2_seq4|m.220331	sp|P14618|KPYM_HUMAN	gi|768042580|ref|XP_011545234.1|	>gi|768042580|ref|XP_011545234.1| PREDICTED: pyruvate kinase PKLR isoform X4 [Homo sapiens]	0.479661	0.00450877	12	2	0.280797	0.0858769	0.510101	0.0143491
comp101505_c0_seq3|m.109875	sp|Q6P2K3|CC067_MOUSE	gi|767922576|ref|XP_011531757.1|	>gi|767922576|ref|XP_011531757.1| PREDICTED: uncharacterized protein C3orf67 isoform X8 [Homo sapiens]	0.479661	0.00450877	12	4	0.249852	0.0154217	0.606621	0.0320125
comp104728_c0_seq19|m.167495	sp|D2HBJ8|UBP44_AILME	gi|508083063|ref|NP_001265322.1|	>gi|508083063|ref|NP_001265322.1| ubiquitin carboxyl-terminal hydrolase 44 [Homo sapiens]	0.479661	0.00450877	12	2	0.244732	0.136642	0.34164	0.000443199
comp96506_c0_seq81|m.48986	sp|Q5RC80|RBM39_PONAB	gi|336176066|ref|NP_001229529.1|	>gi|336176066|ref|NP_001229529.1| RNA-binding protein 39 isoform d [Homo sapiens]	0.479661	0.00450877	12	2	0.226908	0.0230525	0.493409	0.0400717
comp99736_c0_seq5|m.83101	sp|Q15139|KPCD1_HUMAN	gi|767981033|ref|XP_011535267.1|	>gi|767981033|ref|XP_011535267.1| PREDICTED: serine/threonine-protein kinase D1 isoform X3 [Homo sapiens]	0.479661	0.00450877	12	6	0.223161	0.0250921	0.451714	0.0253846
comp106917_c3_seq1|m.217404	sp|Q9Y4K4|M4K5_HUMAN	gi|767979589|ref|XP_011534679.1|	>gi|767979589|ref|XP_011534679.1| PREDICTED: mitogen-activated protein kinase kinase kinase kinase 5 isoform X2 [Homo sapiens]	0.479661	0.00450877	12	4	0.217672	-0.0694992	0.448707	0.124549
comp104826_c0_seq7|m.169368	sp|Q640Z9|LRC14_XENLA	gi|530389615|ref|XP_005272418.1|	>gi|530389615|ref|XP_005272418.1| PREDICTED: leucine-rich repeat-containing protein 14 isoform X3 [Homo sapiens]	0.479661	0.00450877	12	4	0.202074	0.0303543	0.364436	0.0199789
comp108677_c1_seq3|m.266660	sp|A6H8T7|CBPC2_DANRE	gi|767947601|ref|XP_011514423.1|	>gi|767947601|ref|XP_011514423.1| PREDICTED: cytosolic carboxypeptidase 3 isoform X2 [Homo sapiens]	0.479661	0.00450877	12	0	0.200019	0.0675461	0.325141	0.0156066
comp101342_c0_seq7|m.107292	sp|Q9D9S1|EVG1_MOUSE	gi|333470694|ref|NP_115950.3|	>gi|333470694|ref|NP_115950.3| UPF0193 protein EVG1 isoform 1 [Homo sapiens]	0.479661	0.00450877	12	2	0.192436	-0.0995995	0.541584	0.196137
comp108196_c0_seq50|m.252333	sp|Q8TE73|DYH5_HUMAN	gi|19115954|ref|NP_001360.1|	>gi|19115954|ref|NP_001360.1| dynein heavy chain 5, axonemal [Homo sapiens]	0.479661	0.00450877	12	2	0.187729	0.0576428	0.333503	0.0110964
comp101931_c1_seq6|m.116899	sp|Q8TE73|DYH5_HUMAN	gi|767934299|ref|XP_011512292.1|	>gi|767934299|ref|XP_011512292.1| PREDICTED: dynein heavy chain 5, axonemal isoform X2 [Homo sapiens]	0.479661	0.00450877	12	2	0.157891	-0.0450205	0.434092	0.0751947
comp107886_c2_seq1|m.243275	sp|O43301|HS12A_HUMAN	gi|767962349|ref|XP_011537881.1|	>gi|767962349|ref|XP_011537881.1| PREDICTED: heat shock 70 kDa protein 12A isoform X2 [Homo sapiens]	0.479661	0.00450877	12	4	0.152757	-0.00907865	0.338877	0.0657529
