# Supplementary material for: Tidal and diel orchestration of behaviour and gene expression in an intertidal mollusc
Source: Sci Rep. 2018 Mar 20;8:4917. doi: 10.1038/s41598-018-23167-y (PMC5861051; doi:10.1038/s41598-018-23167-y)
Supplement: Supplementary file 4 — File S2 [file 41598_2018_23167_MOESM4_ESM.xlsx]

## Sheet: Sheet1
Transcript.name	Uniprot annotation	Homo Sapiens annotation	BH.Q	ADJ.P	PER	Phase	AMP	AMP.LO	AMP.HI	AMP.PVAL
comp106037_c2_seq4|m.196610	sp|Q9QUS4|HEY2_MOUSE	>gi|767942407|ref|XP_011533952.1| PREDICTED: hairy/enhancer-of-split related with YRPW motif protein 2 isoform X3 [Homo sapiens]	0.0044466	1.1031e-07	24	0	2.03306	1.42802	2.7433	4.67257e-05
comp99801_c1_seq5|m.83832	sp|Q496Y0|LONF3_HUMAN	>gi|530422551|ref|XP_005262533.1| PREDICTED: LON peptidase N-terminal domain and RING finger protein 3 isoform X1 [Homo sapiens]	0.0546433	2.71116e-06	24	8	2.86839	1.86833	5.17088	6.72774e-05
comp99801_c1_seq2|m.83797	sp|Q496Y0|LONF3_HUMAN	>gi|530422551|ref|XP_005262533.1| PREDICTED: LON peptidase N-terminal domain and RING finger protein 3 isoform X1 [Homo sapiens]	0.0739593	5.50429e-06	24	10	3.29794	2.21394	5.00915	3.22252e-05
comp106037_c2_seq2|m.196598	sp|Q9QUS4|HEY2_MOUSE	>gi|767942407|ref|XP_011533952.1| PREDICTED: hairy/enhancer-of-split related with YRPW motif protein 2 isoform X3 [Homo sapiens]	0.121039	1.50135e-05	24	0	1.94544	1.07358	2.95417	0.000215599
comp105833_c0_seq3|m.192141	sp|Q925N0|SFXN5_MOUSE	>gi|21389351|ref|NP_653180.1| sideroflexin-5 [Homo sapiens]	0.121039	1.50135e-05	24	6	0.937923	0.513286	1.42205	5.28038e-05
comp93582_c0_seq1|m.32962	sp|Q4R4E0|NDUB5_MACFA	>gi|4505363|ref|NP_002483.1| NADH dehydrogenase [ubiquinone] 1 beta subcomplex subunit 5, mitochondrial isoform 1 precursor [Homo sapiens]	0.257923	3.8391e-05	24	0	36.3182	22.9525	48.9638	6.72774e-05
comp104316_c0_seq14|m.158670	sp|Q96MB7|HARB1_HUMAN	>gi|27883880|ref|NP_776172.1| putative nuclease HARBI1 [Homo sapiens]	0.298317	5.18039e-05	24	8	0.887581	0.26609	1.64265	0.00636093
comp99801_c1_seq8|m.83847	sp|Q496Y0|LONF3_HUMAN	>gi|530422551|ref|XP_005262533.1| PREDICTED: LON peptidase N-terminal domain and RING finger protein 3 isoform X1 [Homo sapiens]	0.350003	6.94622e-05	24	10	3.15497	1.70409	5.05912	0.000153268
comp107747_c1_seq1|m.239375	sp|Q9D565|WDR64_MOUSE	>gi|767912197|ref|XP_011542394.1| PREDICTED: WD repeat-containing protein 64 isoform X7 [Homo sapiens]	0.414607	9.25693e-05	24	12	0.27441	0.109258	0.464302	0.00193521
comp105461_c0_seq4|m.183158	sp|P86789|GIGA6_CRAGI	?	0.494316	0.000122629	24	20	0.730226	0.204586	1.13999	0.00636093
comp99801_c1_seq3|m.83807	sp|Q496Y0|LONF3_HUMAN	>gi|530422551|ref|XP_005262533.1| PREDICTED: LON peptidase N-terminal domain and RING finger protein 3 isoform X1 [Homo sapiens]	0.542536	0.000161509	24	10	3.22931	1.86988	5.32563	0.000136577
comp103398_c3_seq15|m.141263	sp|Q5H9R7|PP6R3_HUMAN	>gi|767968442|ref|XP_011543441.1| PREDICTED: serine/threonine-protein phosphatase 6 regulatory subunit 3 isoform X8 [Homo sapiens]	0.542536	0.000161509	24	4	0.180558	0.0906533	0.277984	0.000787524
comp99030_c1_seq1|m.74746	sp|P45447|E78C_DROME	>gi|224177493|ref|NP_001138897.1| nuclear receptor subfamily 1 group D member 2 isoform 2 [Homo sapiens]	0.55334	0.000211519	24	6	1.77913	0.395602	3.00331	0.0124193
comp97846_c1_seq10|m.61034	sp|Q5RE48|AKTIP_PONAB	>gi|530424214|ref|XP_005256155.1| PREDICTED: AKT-interacting protein isoform X1 [Homo sapiens]	0.55334	0.000211519	24	4	1.37836	0.592902	1.90786	0.000709933
comp85093_c0_seq1|m.17393	sp|Q99JI4|PSMD6_MOUSE	>gi|7661914|ref|NP_055629.1| 26S proteasome non-ATPase regulatory subunit 6 isoform 2 [Homo sapiens]	0.55334	0.000275495	24	16	14.6088	6.82799	23.6914	0.000966848
comp98027_c2_seq1|m.63243	sp|Q5R806|PTGR2_PONAB	>gi|22748929|ref|NP_689657.1| prostaglandin reductase 2 [Homo sapiens]	0.55334	0.000275495	24	18	3.76661	1.89542	5.44622	0.000465258
comp99308_c0_seq2|m.77692	sp|Q9GZ69|TPM_MIMNO	?	0.55334	0.000275495	24	0	2.2149	1.15121	3.51158	0.00130769
comp101832_c1_seq21|m.115317	sp|Q00719|MDMC_STRMY	>gi|31542747|ref|NP_653190.2| catechol O-methyltransferase domain-containing protein 1 [Homo sapiens]	0.55334	0.000275495	24	20	0.872414	0.453737	1.27921	0.000517697
comp107163_c4_seq1|m.223380	sp|Q15147|PLCB4_HUMAN	>gi|289547594|ref|NP_001166117.1| 1-phosphatidylinositol 4,5-bisphosphate phosphodiesterase beta-4 isoform c [Homo sapiens]	0.55334	0.000275495	24	6	0.296796	0.0343022	0.588855	0.0145715
comp99801_c1_seq4|m.83821	sp|Q496Y0|LONF3_HUMAN	>gi|530422551|ref|XP_005262533.1| PREDICTED: LON peptidase N-terminal domain and RING finger protein 3 isoform X1 [Homo sapiens]	0.55334	0.000356905	24	10	3.20026	1.7118	5.09392	0.000192568
comp108254_c2_seq2|m.254172	sp|A5D7H2|STRN3_BOVIN	>gi|767980367|ref|XP_011534983.1| PREDICTED: striatin-3 isoform X3 [Homo sapiens]	0.55334	0.000356905	24	4	0.713636	0.387519	1.02146	0.000517697
comp98379_c1_seq5|m.66733	sp|Q8N187|CARTF_HUMAN	>gi|530370974|ref|XP_005246917.1| PREDICTED: calcium-responsive transcription factor isoform X2 [Homo sapiens]	0.55334	0.000356905	24	12	0.70733	0.3293	1.06435	0.00107006
comp104534_c1_seq2|m.163302	sp|Q9H8H3|MET7A_HUMAN	>gi|89145417|ref|NP_054752.3| methyltransferase-like protein 7A precursor [Homo sapiens]	0.55334	0.000356905	24	2	0.694411	0.237671	1.1392	0.00971774
comp104765_c1_seq2|m.168066	sp|Q3TWI9|CSCL2_MOUSE	>gi|530382212|ref|XP_005249268.1| PREDICTED: CSC1-like protein 2 isoform X2 [Homo sapiens]	0.55334	0.000356905	24	8	0.458032	0.224315	0.705105	0.000517697
comp104765_c1_seq9|m.168091	sp|Q5T3F8|CSCL2_HUMAN	>gi|578811780|ref|XP_006715198.1| PREDICTED: CSC1-like protein 2 isoform X1 [Homo sapiens]	0.55334	0.000356905	24	6	0.356793	0.145851	0.665118	0.00118338
comp108857_c0_seq7|m.271432	sp|Q21313|EPI1_CAEEL	>gi|768017173|ref|XP_011527121.1| PREDICTED: laminin subunit alpha-5 isoform X3 [Homo sapiens]	0.55334	0.000356905	24	8	0.347865	0.1263	0.541161	0.00488858
comp106674_c0_seq2|m.211772	sp|Q9BVG4|PBDC1_HUMAN	>gi|32306539|ref|NP_057584.2| protein PBDC1 isoform 1 [Homo sapiens]	0.598104	0.000459966	24	20	3.37173	1.75376	4.45994	0.000465258
comp103858_c0_seq2|m.150991	sp|Q4R8W3|TNAP3_MACFA	>gi|767943504|ref|XP_011534398.1| PREDICTED: tumor necrosis factor alpha-induced protein 3 isoform X2 [Homo sapiens]	0.598104	0.000459966	24	6	2.42975	1.30328	3.82492	0.00159323
comp101832_c1_seq27|m.115329	sp|Q00719|MDMC_STRMY	>gi|31542747|ref|NP_653190.2| catechol O-methyltransferase domain-containing protein 1 [Homo sapiens]	0.598104	0.000459966	24	22	1.26322	0.64883	1.65021	0.000709933
comp97560_c2_seq1|m.57905	sp|Q86YT5|S13A5_HUMAN	>gi|767991990|ref|XP_011522097.1| PREDICTED: solute carrier family 13 member 5 isoform X2 [Homo sapiens]	0.598104	0.000459966	24	16	0.670085	0.404559	0.950672	0.000872926
comp106119_c1_seq28|m.198766	sp|Q921W4|QORL1_MOUSE	>gi|90669511|ref|NP_665857.2| quinone oxidoreductase-like protein 1 [Homo sapiens]	0.598104	0.000459966	24	16	0.359994	0.0924118	0.58372	0.00693395
comp103777_c0_seq4|m.149142	sp|B5XBI1|IF43A_SALSA	>gi|156523264|ref|NP_001096034.1| intraflagellar transport protein 43 homolog isoform 2 [Homo sapiens]	0.679257	0.000589779	24	22	2.16173	0.743166	3.54007	0.00373163
comp107992_c3_seq3|m.246337	sp|Q96G03|PGM2_HUMAN	>gi|63055049|ref|NP_060760.2| phosphoglucomutase-2 [Homo sapiens]	0.679257	0.000589779	24	22	1.59676	0.854996	2.26272	0.000517697
comp103791_c1_seq7|m.149533	sp|O46470|RGS7_BOVIN	>gi|544346259|ref|NP_001269707.1| regulator of G-protein signaling 7 isoform 4 [Homo sapiens]	0.679257	0.000589779	24	2	0.603585	0.322105	0.839683	0.000709933
comp108153_c2_seq3|m.250600	sp|O97758|ZO1_CANFA	>gi|116875767|ref|NP_003248.3| tight junction protein ZO-1 isoform a [Homo sapiens]	0.679257	0.000589779	24	4	0.164491	0.0671316	0.27037	0.00282917
comp104789_c0_seq1|m.168654	sp|Q6NRS1|IBTK_XENLA	>gi|57863304|ref|NP_056340.2| inhibitor of Bruton tyrosine kinase isoform 1 [Homo sapiens]	0.739819	0.000752483	24	6	1.30629	0.443723	2.13213	0.00822097
comp101446_c1_seq24|m.109025	sp|P13701|SYB_TORCA	>gi|172072620|ref|NP_055047.2| vesicle-associated membrane protein 2 [Homo sapiens]	0.739819	0.000752483	24	8	0.867546	0.0996792	1.53002	0.0332897
comp102657_c0_seq4|m.128672	sp|O95490|LPHN2_HUMAN	>gi|578798730|ref|XP_006710556.1| PREDICTED: latrophilin-2 isoform X11 [Homo sapiens]	0.739819	0.000752483	24	4	0.653445	0.381428	0.965036	0.000639495
comp107518_c0_seq18|m.233685	sp|Q6QNK2|GP133_HUMAN	>gi|767973903|ref|XP_011536514.1| PREDICTED: probable G-protein coupled receptor 133 isoform X11 [Homo sapiens]	0.739819	0.000752483	24	0	0.345879	0.176329	0.533106	0.000787524
comp106247_c3_seq4|m.201905	sp|Q13393|PLD1_HUMAN	>gi|767926923|ref|XP_011511200.1| PREDICTED: phospholipase D1 isoform X4 [Homo sapiens]	0.739819	0.000752483	24	6	0.296031	0.0828591	0.522025	0.0114528
comp103733_c3_seq14|m.148145	sp|Q14028|CNGB1_HUMAN	>gi|767989400|ref|XP_011521172.1| PREDICTED: cyclic nucleotide-gated cation channel beta-1 isoform X2 [Homo sapiens]	0.739819	0.000752483	24	8	0.113067	0.0534252	0.232358	0.000709933
comp85828_c0_seq1|m.17946	sp|P36241|RL19_DROME	>gi|4506609|ref|NP_000972.1| 60S ribosomal protein L19 [Homo sapiens]	0.784765	0.000955433	24	2	141.73	64.6237	221.81	0.00175658
comp100942_c3_seq1|m.101521	sp|Q5XGW6|CHM4B_XENLA	>gi|40548422|ref|NP_054888.2| charged multivesicular body protein 4a [Homo sapiens]	0.784765	0.000955433	24	10	5.65571	2.88208	8.23065	0.00107006
comp107323_c0_seq1|m.228275	sp|Q7ZV80|SPF30_DANRE	>gi|5032113|ref|NP_005862.1| survival of motor neuron-related-splicing factor 30 [Homo sapiens]	0.784765	0.000955433	24	8	4.42635	0.980914	7.35041	0.00755291
comp105143_c1_seq1|m.175916	sp|Q8BKT8|HAUS7_MOUSE	>gi|66346717|ref|NP_059988.3| HAUS augmin-like complex subunit 7 [Homo sapiens]	0.784765	0.000955433	24	14	1.77195	0.564212	2.84583	0.00583089
comp107691_c1_seq1|m.237964	sp|Q7ZU13|SPNS1_DANRE	>gi|185136021|ref|NP_001118230.1| protein spinster homolog 2 [Homo sapiens]	0.784765	0.000955433	24	10	1.67891	0.849939	2.36001	0.00213037
comp96283_c1_seq2|m.47139	sp|Q9CWQ2|ZSWM7_MOUSE	>gi|111607461|ref|NP_001036162.1| zinc finger SWIM domain-containing protein 7 [Homo sapiens]	0.784765	0.000955433	24	20	0.91337	0.417458	1.39934	0.00107006
comp108350_c0_seq1|m.256932	sp|Q8IWD5|MFS6L_HUMAN	>gi|269846998|ref|NP_689812.3| major facilitator superfamily domain-containing protein 6-like [Homo sapiens]	0.784765	0.000955433	24	8	0.57676	0.22717	0.997185	0.00447111
comp90135_c0_seq1|m.23351	sp|A2VDT9|DDT4L_BOVIN	>gi|530377132|ref|XP_005262778.1| PREDICTED: DNA damage-inducible transcript 4-like protein isoform X1 [Homo sapiens]	0.784765	0.00120739	24	20	8.67959	3.83834	14.0069	0.00159323
comp105066_c0_seq1|m.174137	sp|Q9D5V6|SYAP1_MOUSE	>gi|19923855|ref|NP_116185.2| synapse-associated protein 1 [Homo sapiens]	0.784765	0.00120739	24	4	5.11183	2.82598	7.71957	0.00175658
comp101072_c1_seq1|m.103732	sp|Q8WXD5|GEMI6_HUMAN	>gi|41393577|ref|NP_079051.9| gem-associated protein 6 [Homo sapiens]	0.784765	0.00120739	24	20	2.96788	1.25132	4.54587	0.00193521
comp105387_c4_seq2|m.181970	sp|Q9JKX4|AATF_MOUSE	>gi|7657013|ref|NP_036270.1| protein AATF [Homo sapiens]	0.784765	0.00120739	24	16	2.02408	0.980704	2.90927	0.000575603
comp108150_c0_seq1|m.250580	sp|Q92797|SYMPK_HUMAN	>gi|768011320|ref|XP_011525657.1| PREDICTED: symplekin isoform X2 [Homo sapiens]	0.784765	0.00120739	24	18	1.70753	0.841797	2.46178	0.000639495
comp103338_c3_seq3|m.140180	sp|O60344|ECE2_HUMAN	>gi|82617560|ref|NP_001032401.1| endothelin-converting enzyme 2 isoform B [Homo sapiens]	0.784765	0.00120739	24	6	0.892252	0.378583	1.45882	0.000872926
comp105169_c0_seq4|m.176405	sp|Q8TBP0|TBC16_HUMAN	>gi|530411568|ref|XP_005257107.1| PREDICTED: TBC1 domain family member 16 isoform X2 [Homo sapiens]	0.784765	0.00120739	24	0	0.420382	0.159449	0.726991	0.00257585
comp108822_c1_seq5|m.270570	sp|P04323|POL3_DROME	>gi|116812606|ref|NP_060146.2| gypsy retrotransposon integrase-like protein 1 [Homo sapiens]	0.784765	0.00120739	24	6	0.40154	0.142672	0.709596	0.00373163
comp105685_c3_seq2|m.187970	sp|Q86UP3|ZFHX4_HUMAN	>gi|578826200|ref|XP_006720345.1| PREDICTED: zinc finger homeobox protein 2 isoform X5 [Homo sapiens]	0.784765	0.00120739	24	6	0.39418	0.221534	0.778536	0.000872926
comp106070_c1_seq1|m.197166	sp|Q7SXW4|EMC3_DANRE	>gi|530372853|ref|XP_005265378.1| PREDICTED: ER membrane protein complex subunit 3 isoform X2 [Homo sapiens]	0.784765	0.00151876	24	10	6.19103	3.23609	9.61319	0.00107006
comp77034_c0_seq1|m.12968	sp|Q9VFJ2|RM11_DROME	>gi|7705618|ref|NP_057134.1| 39S ribosomal protein L11, mitochondrial isoform a [Homo sapiens]	0.784765	0.00151876	24	20	5.30222	2.29449	8.81144	0.00213037
comp104806_c0_seq1|m.168886	sp|Q5R5L7|ARRD3_PONAB	>gi|32698736|ref|NP_065852.1| arrestin domain-containing protein 3 [Homo sapiens]	0.784765	0.00151876	24	0	2.31874	0.846507	3.68047	0.00488858
comp99183_c2_seq2|m.76373	sp|Q9D8N6|LIN37_MOUSE	>gi|28144916|ref|NP_061977.1| protein lin-37 homolog [Homo sapiens]	0.784765	0.00151876	24	18	1.7447	0.741406	3.17913	0.00118338
comp84609_c0_seq2|m.17014	sp|Q8BID8|FXL14_MOUSE	>gi|767971220|ref|XP_011519217.1| PREDICTED: F-box/LRR-repeat protein 14 isoform X2 [Homo sapiens]	0.784765	0.00151876	24	8	1.18416	0.51299	1.90056	0.00340524
comp104649_c0_seq3|m.165894	sp|Q9VQB7|EOGT_DROME	>gi|530373683|ref|XP_005264800.1| PREDICTED: EGF domain-specific O-linked N-acetylglucosamine transferase isoform X1 [Homo sapiens]	0.784765	0.00151876	24	6	0.851477	0.427423	1.32176	0.00257585
comp105022_c0_seq11|m.172946	sp|Q99NH7|S26A5_MOUSE	>gi|767947713|ref|XP_011514472.1| PREDICTED: prestin isoform X1 [Homo sapiens]	0.784765	0.00151876	24	2	0.820895	0.392467	1.28107	0.000872926
comp107943_c3_seq2|m.244983	sp|O75897|ST1C4_HUMAN	>gi|28830308|ref|NP_006579.2| sulfotransferase 1C4 [Homo sapiens]	0.784765	0.00151876	24	20	0.780432	0.375357	1.15012	0.000966848
comp106785_c1_seq12|m.214005	sp|Q7Z3F1|GP155_HUMAN	>gi|74271834|ref|NP_689742.4| integral membrane protein GPR155 isoform 1 [Homo sapiens]	0.784765	0.00151876	24	6	0.663767	0.377432	0.942553	0.00159323
comp103978_c4_seq3|m.152575	sp|B5X4H8|RFT2_SALSA	>gi|768013306|ref|XP_011527450.1| PREDICTED: solute carrier family 52, riboflavin transporter, member 3 isoform X1 [Homo sapiens]	0.784765	0.00151876	24	4	0.663005	0.276496	1.03974	0.00144397
comp107628_c0_seq8|m.236419	sp|Q8NE09|RGS22_HUMAN	>gi|557878614|ref|NP_001273621.1| regulator of G-protein signaling 22 isoform 2 [Homo sapiens]	0.784765	0.00151876	24	12	0.466785	0.219136	0.698574	0.00107006
comp108502_c1_seq2|m.261334	sp|Q8IW19|APLF_HUMAN	>gi|27734905|ref|NP_775816.1| aprataxin and PNK-like factor [Homo sapiens]	0.784765	0.00151876	24	6	0.360346	0.154688	0.573748	0.00159323
comp108983_c1_seq1|m.274724	sp|Q9NWM3|CUED1_HUMAN	>gi|767994776|ref|XP_011523114.1| PREDICTED: CUE domain-containing protein 1 isoform X4 [Homo sapiens]	0.784765	0.00151876	24	4	0.295634	0.113506	0.42046	0.00310504
comp107505_c1_seq2|m.233401	sp|Q2T9J0|TYSD1_HUMAN	>gi|94400923|ref|NP_001035363.1| peroxisomal leader peptide-processing protease isoform b [Homo sapiens]	0.784765	0.00151876	24	2	0.230895	0.0557908	0.409476	0.00447111
comp108295_c0_seq4|m.255458	sp|F4HYF3|DCYD1_ARATH	?	0.784765	0.00151876	24	8	0.168736	0.023683	0.313738	0.0288365
comp108532_c0_seq65|m.262839	sp|Q8WZ42|TITIN_HUMAN	>gi|291045225|ref|NP_596869.4| titin isoform N2-A [Homo sapiens]	0.784765	0.00151876	24	6	0.166575	0.0903649	0.28007	0.000417809
comp104387_c4_seq3|m.160235	sp|Q80VJ4|GPCP1_RAT	>gi|578835482|ref|XP_006723659.1| PREDICTED: glycerophosphocholine phosphodiesterase GPCPD1 isoform X1 [Homo sapiens]	0.784765	0.00151876	24	0	0.16398	0.0832506	0.268163	0.000465258
comp105604_c0_seq125|m.186128	sp|Q5XHF8|VIP2_XENLA	>gi|527317388|ref|NP_001268400.1| inositol hexakisphosphate and diphosphoinositol-pentakisphosphate kinase 2 isoform 3 [Homo sapiens]	0.784765	0.00151876	24	8	0.14753	0.0610313	0.269605	0.00693395
comp106865_c3_seq12|m.215689	sp|Q9DC11|PXDC2_MOUSE	>gi|40255005|ref|NP_116201.7| plexin domain-containing protein 2 isoform 1 precursor [Homo sapiens]	0.784765	0.00151876	24	2	0.127129	0.033998	0.206735	0.00488858
comp94736_c1_seq1|m.38101	sp|Q99L45|IF2B_MOUSE	>gi|29826335|ref|NP_003899.2| eukaryotic translation initiation factor 2 subunit 2 [Homo sapiens]	0.784765	0.00190181	24	22	12.3631	6.54901	19.8947	0.000575603
comp108150_c0_seq2|m.250588	sp|Q92797|SYMPK_HUMAN	>gi|768011320|ref|XP_011525657.1| PREDICTED: symplekin isoform X2 [Homo sapiens]	0.784765	0.00190181	24	18	1.51719	0.709118	2.41362	0.000787524
comp101446_c1_seq17|m.109004	sp|P13701|SYB_TORCA	>gi|172072620|ref|NP_055047.2| vesicle-associated membrane protein 2 [Homo sapiens]	0.784765	0.00190181	24	8	1.34942	0.549028	2.03419	0.00340524
comp107992_c3_seq1|m.246318	sp|Q96G03|PGM2_HUMAN	>gi|63055049|ref|NP_060760.2| phosphoglucomutase-2 [Homo sapiens]	0.784765	0.00190181	24	22	1.1408	0.343309	1.91994	0.00636093
comp105745_c0_seq8|m.189948	sp|O01393|UNC9_CAEEL	?	0.784765	0.00190181	24	2	0.744957	0.23478	1.25253	0.00894142
comp102265_c0_seq5|m.122361	sp|Q05722|CO9A1_MOUSE	>gi|767902450|ref|XP_011539018.1| PREDICTED: collagen alpha-2(IX) chain isoform X3 [Homo sapiens]	0.784765	0.00190181	24	2	0.643068	0.0974755	1.07375	0.0157661
comp106412_c2_seq14|m.205480	sp|Q8BLY1|SMOC1_MOUSE	>gi|11545873|ref|NP_071420.1| SPARC-related modular calcium-binding protein 1 isoform 2 precursor [Homo sapiens]	0.784765	0.00190181	24	6	0.565002	0.253995	0.867079	0.00144397
comp107148_c3_seq1|m.222929	sp|Q6ZXV5|TMTC3_HUMAN	>gi|224809432|ref|NP_861448.2| transmembrane and TPR repeat-containing protein 3 [Homo sapiens]	0.784765	0.00190181	24	4	0.556112	0.140292	1.11849	0.0134574
comp105374_c1_seq2|m.181221	sp|Q09575|YRD6_CAEEL	?	0.784765	0.00190181	24	4	0.513306	0.175544	0.856158	0.00408621
comp100855_c1_seq1|m.100076	sp|E9QAG8|ZN431_MOUSE	>gi|333033817|ref|NP_861421.2| zinc finger protein 233 [Homo sapiens]	0.784765	0.00190181	24	12	0.485424	0.178493	0.822348	0.00408621
comp102559_c0_seq4|m.126964	sp|Q3MIT2|PUS10_HUMAN	>gi|767913896|ref|XP_011530880.1| PREDICTED: putative tRNA pseudouridine synthase Pus10 isoform X2 [Homo sapiens]	0.784765	0.00190181	24	20	0.483445	0.246492	0.722898	0.00144397
comp104717_c0_seq26|m.167270	sp|Q567G2|WDR73_DANRE	>gi|116235476|ref|NP_116245.2| WD repeat-containing protein 73 [Homo sapiens]	0.784765	0.00190181	24	18	0.409482	0.1581	0.677155	0.00213037
comp106462_c0_seq5|m.206805	sp|Q08469|S6A15_RAT	>gi|226437581|ref|NP_001139807.1| sodium-dependent neutral amino acid transporter B(0)AT2 isoform 3 [Homo sapiens]	0.784765	0.00190181	24	6	0.384034	0.185313	0.632832	0.00130769
comp107718_c0_seq1|m.238803	sp|A8K0R7|ZN839_HUMAN	>gi|767981003|ref|XP_011535252.1| PREDICTED: zinc finger protein 839 isoform X5 [Homo sapiens]	0.784765	0.00190181	24	2	0.355109	0.130354	0.628639	0.00282917
comp107576_c2_seq26|m.235043	sp|Q96JK4|HIPL1_HUMAN	>gi|767981698|ref|XP_011535539.1| PREDICTED: HHIP-like protein 1 isoform X3 [Homo sapiens]	0.784765	0.00190181	24	4	0.350839	0.165761	0.602742	0.00107006
comp98357_c3_seq4|m.66539	sp|P35575|G6PC_HUMAN	>gi|393537031|ref|NP_000142.2| glucose-6-phosphatase isoform 1 [Homo sapiens]	0.784765	0.00190181	24	10	0.334052	0.0835475	0.592981	0.0134574
comp107170_c1_seq1|m.223553	sp|Q9Y6Q3|ZFP37_HUMAN	>gi|4507963|ref|NP_003399.1| zinc finger protein 37 homolog isoform 3 [Homo sapiens]	0.784765	0.00190181	24	6	0.33014	0.112589	0.593348	0.00257585
comp102184_c1_seq9|m.121058	sp|Q6ZMQ8|LMTK1_HUMAN	>gi|530413238|ref|XP_005257912.1| PREDICTED: serine/threonine-protein kinase LMTK1 isoform X7 [Homo sapiens]	0.784765	0.00190181	24	2	0.260204	0.0484208	0.433722	0.0184162
comp107979_c7_seq29|m.245824	sp|P91620|SIF2_DROME	>gi|58331187|ref|NP_036586.2| T-lymphoma invasion and metastasis-inducing protein 2 isoform a [Homo sapiens]	0.784765	0.00190181	24	4	0.229175	0.0882209	0.386655	0.00583089
comp107979_c7_seq110|m.246033	sp|P91620|SIF2_DROME	>gi|58331187|ref|NP_036586.2| T-lymphoma invasion and metastasis-inducing protein 2 isoform a [Homo sapiens]	0.784765	0.00190181	24	6	0.186473	0.0882175	0.309907	0.000709933
comp103003_c1_seq8|m.134611	sp|O75334|LIPA2_HUMAN	>gi|767975737|ref|XP_011537208.1| PREDICTED: liprin-alpha-2 isoform X21 [Homo sapiens]	0.784765	0.00190181	24	10	0.159879	0.0727791	0.278902	0.00310504
comp103704_c0_seq4|m.147434	sp|Q9WTW5|S22A3_MOUSE	>gi|11415038|ref|NP_068812.1| solute carrier family 22 member 3 [Homo sapiens]	0.784765	0.00237097	24	18	2.01771	0.918525	3.34453	0.00213037
comp97889_c0_seq1|m.61385	sp|Q9U637|PITX_BRABE	>gi|21361183|ref|NP_000316.2| pituitary homeobox 2 isoform c [Homo sapiens]	0.784765	0.00237097	24	2	1.65547	0.535938	2.88031	0.00340524
comp106925_c1_seq2|m.217522	sp|Q12797|ASPH_HUMAN	>gi|530388455|ref|XP_005251306.1| PREDICTED: aspartyl/asparaginyl beta-hydroxylase isoform X14 [Homo sapiens]	0.784765	0.00237097	24	6	1.16203	0.724652	1.56939	4.1315e-05
comp101832_c1_seq6|m.115274	sp|Q00719|MDMC_STRMY	>gi|31542747|ref|NP_653190.2| catechol O-methyltransferase domain-containing protein 1 [Homo sapiens]	0.784765	0.00237097	24	22	1.06562	0.446024	1.63245	0.00310504
comp108936_c1_seq2|m.273451	sp|Q6NUV0|RB3GP_DANRE	>gi|55743118|ref|NP_036365.1| rab3 GTPase-activating protein catalytic subunit isoform 2 [Homo sapiens]	0.784765	0.00237097	24	2	0.953277	0.217783	1.64263	0.00693395
comp108005_c1_seq24|m.246915	sp|Q15424|SAFB1_HUMAN	>gi|321267473|ref|NP_001188269.1| scaffold attachment factor B1 isoform 4 [Homo sapiens]	0.784765	0.00237097	24	8	0.819953	0.277189	1.18662	0.00257585
comp102170_c0_seq4|m.120779	sp|Q9Y696|CLIC4_HUMAN	>gi|7330335|ref|NP_039234.1| chloride intracellular channel protein 4 [Homo sapiens]	0.784765	0.00237097	24	2	0.802764	0.348641	1.14934	0.00144397
comp97074_c1_seq1|m.53597	sp|Q61188|EZH2_MOUSE	>gi|530386930|ref|XP_005250019.1| PREDICTED: histone-lysine N-methyltransferase EZH2 isoform X3 [Homo sapiens]	0.784765	0.00237097	24	18	0.774407	0.243438	1.24797	0.00583089
comp106961_c0_seq5|m.218438	sp|O88281|MEGF6_RAT	>gi|767902860|ref|XP_011539190.1| PREDICTED: multiple epidermal growth factor-like domains protein 6 isoform X5 [Homo sapiens]	0.784765	0.00237097	24	10	0.65579	0.285908	1.03835	0.00175658
comp106707_c0_seq3|m.212388	sp|Q9BYH8|IKBZ_HUMAN	>gi|13899229|ref|NP_113607.1| NF-kappa-B inhibitor zeta isoform a [Homo sapiens]	0.784765	0.00237097	24	4	0.594939	0.214283	0.997452	0.00340524
comp103430_c3_seq12|m.141731	sp|Q6ULP2|AFTIN_HUMAN	>gi|530367725|ref|XP_005264437.1| PREDICTED: aftiphilin isoform X1 [Homo sapiens]	0.784765	0.00237097	24	8	0.419588	0.20104	0.681921	0.00583089
comp94252_c0_seq2|m.35900	sp|Q8N0N3|BGBP_PENMO	?	0.784765	0.00237097	24	14	0.353447	0.0540307	0.710076	0.0157661
comp101036_c0_seq4|m.103112	sp|A0JPG1|F16B1_XENLA	>gi|205277429|ref|NP_001128523.1| protein FAM160B1 isoform b [Homo sapiens]	0.784765	0.00237097	24	6	0.300361	0.0817207	0.545059	0.0134574
comp99950_c1_seq97|m.86058	sp|Q5DTL9|S4A10_MOUSE	>gi|530370633|ref|XP_005246751.1| PREDICTED: sodium-driven chloride bicarbonate exchanger isoform X7 [Homo sapiens]	0.784765	0.00237097	24	4	0.244024	0.136775	0.342707	0.00118338
comp108532_c0_seq73|m.262925	sp|Q8WZ42|TITIN_HUMAN	>gi|291045225|ref|NP_596869.4| titin isoform N2-A [Homo sapiens]	0.784765	0.00237097	24	6	0.204536	0.0839834	0.30458	0.00373163
comp105066_c0_seq4|m.174152	sp|Q9D5V6|SYAP1_MOUSE	>gi|19923855|ref|NP_116185.2| synapse-associated protein 1 [Homo sapiens]	0.784765	0.00294312	24	6	5.2744	1.64411	8.14331	0.00583089
comp97533_c0_seq2|m.57609	sp|P24155|THOP1_RAT	>gi|4507491|ref|NP_003240.1| thimet oligopeptidase [Homo sapiens]	0.784765	0.00294312	24	14	2.90979	1.24432	5.32609	0.00636093
comp105211_c0_seq13|m.177215	sp|B5RI54|EIF3H_SALSA	>gi|4503515|ref|NP_003747.1| eukaryotic translation initiation factor 3 subunit H [Homo sapiens]	0.784765	0.00294312	24	20	2.77638	0.611613	4.7237	0.024906
comp93765_c0_seq3|m.33704	sp|Q8N8Q1|C56D1_HUMAN	>gi|32698982|ref|NP_872386.1| cytochrome b561 domain-containing protein 1 isoform 2 [Homo sapiens]	0.784765	0.00294312	24	20	2.20183	0.344124	3.85423	0.0145715
comp102677_c0_seq4|m.128977	sp|Q3ZBV1|IST1_BOVIN	>gi|401709932|ref|NP_001257905.1| IST1 homolog isoform c [Homo sapiens]	0.784765	0.00294312	24	2	1.99455	0.892359	2.99231	0.000872926
comp101378_c1_seq1|m.107769	sp|Q32PP9|SOX14_DANRE	>gi|4759162|ref|NP_004180.1| transcription factor SOX-14 [Homo sapiens]	0.784765	0.00294312	24	6	1.91396	0.953089	3.12099	0.00144397
comp104313_c1_seq4|m.158613	sp|P17405|ASM_HUMAN	>gi|300795589|ref|NP_001007594.2| sphingomyelin phosphodiesterase isoform 2 precursor [Homo sapiens]	0.784765	0.00294312	24	16	1.80332	0.691834	2.93048	0.00257585
comp104789_c0_seq2|m.168661	sp|Q6NRS1|IBTK_XENLA	>gi|57863304|ref|NP_056340.2| inhibitor of Bruton tyrosine kinase isoform 1 [Homo sapiens]	0.784765	0.00294312	24	8	1.32992	0.405499	2.249	0.00822097
comp101761_c0_seq1|m.114131	sp|Q6AYM1|CE034_RAT	>gi|38348408|ref|NP_940968.1| uncharacterized protein C5orf34 [Homo sapiens]	0.784765	0.00294312	24	4	1.29796	0.619688	2.00738	0.00257585
comp99574_c1_seq6|m.80966	sp|Q9ESW8|PGPI_MOUSE	>gi|8923198|ref|NP_060182.1| pyroglutamyl-peptidase 1 isoform 1 [Homo sapiens]	0.784765	0.00294312	24	8	1.20538	0.443721	1.82245	0.00340524
comp106929_c1_seq1|m.217621	sp|Q9ERH3|WDR7_RAT	>gi|530414147|ref|XP_005266731.1| PREDICTED: WD repeat-containing protein 7 isoform X3 [Homo sapiens]	0.784765	0.00294312	24	2	1.19121	0.44628	2.05742	0.00213037
comp106904_c0_seq3|m.217035	sp|Q8VC42|MIC1_MOUSE	>gi|767998610|ref|XP_011524241.1| PREDICTED: uncharacterized protein C18orf8 isoform X2 [Homo sapiens]	0.784765	0.00294312	24	10	1.06266	0.445449	1.81622	0.00175658
comp105353_c1_seq4|m.180414	sp|Q9D0B5|TSTD3_MOUSE	>gi|163965377|ref|NP_001106678.1| thiosulfate sulfurtransferase/rhodanese-like domain-containing protein 1 isoform 1 [Homo sapiens]	0.784765	0.00294312	24	2	1.05067	0.271545	1.91024	0.00894142
comp102680_c2_seq7|m.129037	sp|P82251|BAT1_HUMAN	>gi|768006233|ref|XP_011524704.1| PREDICTED: B(0,+)-type amino acid transporter 1 isoform X1 [Homo sapiens]	0.784765	0.00294312	24	2	1.0326	0.316759	1.63143	0.00447111
comp102863_c0_seq1|m.132150	sp|Q5R9B8|DCAF6_PONAB	>gi|63252910|ref|NP_001017977.1| DDB1- and CUL4-associated factor 6 isoform b [Homo sapiens]	0.784765	0.00294312	24	6	0.915076	0.206289	1.5695	0.0134574
comp97977_c0_seq1|m.62670	sp|Q6YGZ1|HPSE_MOUSE	>gi|94721347|ref|NP_006656.2| heparanase isoform 1 preproprotein [Homo sapiens]	0.784765	0.00294312	24	16	0.822306	0.35391	1.30464	0.00373163
comp106234_c0_seq1|m.201622	sp|Q5DRC1|PCDGA_PANTR	>gi|11128041|ref|NP_061736.1| protocadherin gamma-A10 isoform 1 precursor [Homo sapiens]	0.784765	0.00294312	24	2	0.795546	0.15591	1.54295	0.024906
comp98360_c1_seq1|m.66571	sp|Q8VDP2|CX056_MOUSE	>gi|11545813|ref|NP_071384.1| UPF0428 protein CXorf56 isoform 1 [Homo sapiens]	0.784765	0.00294312	24	2	0.584033	0.248926	0.850177	0.00310504
comp108350_c0_seq2|m.256939	sp|Q8IWD5|MFS6L_HUMAN	>gi|269846998|ref|NP_689812.3| major facilitator superfamily domain-containing protein 6-like [Homo sapiens]	0.784765	0.00294312	24	6	0.581482	0.144664	1.01979	0.00894142
comp102743_c0_seq6|m.130150	sp|Q66T02|PKHG5_MOUSE	>gi|388240782|ref|NP_001252523.1| pleckstrin homology domain-containing family G member 5 isoform f [Homo sapiens]	0.784765	0.00294312	24	4	0.538484	0.260016	0.793606	0.000269628
comp109040_c0_seq2|m.276369	sp|Q5REH2|ZDHC6_PONAB	>gi|578819708|ref|XP_006718011.1| PREDICTED: palmitoyltransferase ZDHHC6 isoform X1 [Homo sapiens]	0.784765	0.00294312	24	4	0.533312	0.237224	0.85911	0.00193521
comp101328_c0_seq6|m.106919	sp|O54750|CP2J6_MOUSE	>gi|18491008|ref|NP_000766.2| cytochrome P450 2J2 [Homo sapiens]	0.784765	0.00294312	24	8	0.405153	0.200295	0.521836	0.00447111
comp105874_c2_seq11|m.193063	sp|Q13017|RHG05_HUMAN	>gi|71834861|ref|NP_001164.2| rho GTPase-activating protein 5 isoform b [Homo sapiens]	0.784765	0.00294312	24	10	0.359713	0.0894404	0.618249	0.0105536
comp108210_c1_seq7|m.252866	sp|E7FAM5|LIN41_DANRE	>gi|84993742|ref|NP_001034200.1| E3 ubiquitin-protein ligase TRIM71 [Homo sapiens]	0.784765	0.00294312	24	4	0.34512	0.0469794	0.754325	0.0268091
comp108119_c0_seq13|m.249918	sp|Q2KIU2|PMVK_BOVIN	>gi|5729980|ref|NP_006547.1| phosphomevalonate kinase [Homo sapiens]	0.784765	0.00294312	24	22	0.328435	0.013898	0.577529	0.0309945
comp100076_c3_seq2|m.87751	sp|Q06846|RP3A_BOVIN	>gi|295054132|ref|NP_003576.2| double C2-like domain-containing protein beta [Homo sapiens]	0.784765	0.00294312	24	2	0.327093	0.00759056	0.643487	0.0439795
comp102581_c0_seq5|m.127537	sp|P56719|OX2R_RAT	>gi|222080109|ref|NP_001517.2| orexin receptor type 2 [Homo sapiens]	0.784765	0.00294312	24	6	0.311117	0.140705	0.504975	0.00144397
comp103222_c0_seq5|m.138343	sp|P0CF97|F200B_HUMAN	>gi|223633919|ref|NP_001138663.1| putative protein FAM200B [Homo sapiens]	0.784765	0.00294312	24	22	0.30077	0.17572	0.523092	0.000336157
comp96528_c0_seq2|m.49143	sp|Q5YCC5|TMC7_CHICK	>gi|767988825|ref|XP_011544261.1| PREDICTED: transmembrane channel-like protein 7 isoform X1 [Homo sapiens]	0.784765	0.00294312	24	10	0.250929	0.0904584	0.38298	0.00175658
comp105234_c3_seq29|m.177733	sp|P46896|GTR1_CHICK	>gi|166795299|ref|NP_006507.2| solute carrier family 2, facilitated glucose transporter member 1 [Homo sapiens]	0.784765	0.00294312	24	18	0.22316	0.115169	0.344451	0.000465258
comp107840_c1_seq24|m.242132	sp|P16621|LAR_DROME	>gi|767955175|ref|XP_011516296.1| PREDICTED: receptor-type tyrosine-protein phosphatase delta isoform X23 [Homo sapiens]	0.784765	0.00294312	24	2	0.170714	-0.0112274	0.300078	0.0696337
comp107740_c0_seq7|m.239195	sp|Q9QZ05|E2AK4_MOUSE	>gi|767984236|ref|XP_011519902.1| PREDICTED: eukaryotic translation initiation factor 2-alpha kinase 4 isoform X3 [Homo sapiens]	0.784765	0.00294312	24	8	0.16965	0.0237241	0.346711	0.0214482
comp106865_c3_seq13|m.215694	sp|Q9DC11|PXDC2_MOUSE	>gi|40255005|ref|NP_116201.7| plexin domain-containing protein 2 isoform 1 precursor [Homo sapiens]	0.784765	0.00294312	24	12	0.120909	0.0223661	0.216158	0.0145715
comp98625_c1_seq1|m.69997	sp|Q923M1|MSRA_RAT	>gi|6912516|ref|NP_036463.1| mitochondrial peptide methionine sulfoxide reductase isoform a precursor [Homo sapiens]	0.784765	0.0036379	24	6	6.05271	3.10569	9.5718	0.000872926
comp101024_c2_seq2|m.102999	sp|Q3SZ45|SDF2_BOVIN	>gi|14141195|ref|NP_008854.2| stromal cell-derived factor 2 precursor [Homo sapiens]	0.784765	0.0036379	24	0	4.3788	1.62601	6.89718	0.00447111
comp105167_c0_seq1|m.176373	sp|Q3T058|EI2BD_BOVIN	>gi|530368258|ref|XP_005264689.1| PREDICTED: translation initiation factor eIF-2B subunit delta isoform X1 [Homo sapiens]	0.784765	0.0036379	24	0	3.79618	1.59378	5.6848	0.00130769
comp96667_c0_seq12|m.50475	sp|P11415|QOR_CAVPO	>gi|767902514|ref|XP_011539049.1| PREDICTED: quinone oxidoreductase isoform X1 [Homo sapiens]	0.784765	0.0036379	24	22	3.29811	1.24062	5.26136	0.00373163
comp97686_c2_seq2|m.59218	sp|Q9BZE1|RM37_HUMAN	>gi|22547134|ref|NP_057575.2| 39S ribosomal protein L37, mitochondrial [Homo sapiens]	0.784765	0.0036379	24	20	2.59696	0.815468	4.09549	0.0114528
comp106798_c0_seq1|m.214291	sp|Q2KID9|RT05_BOVIN	>gi|13994259|ref|NP_114108.1| 28S ribosomal protein S5, mitochondrial [Homo sapiens]	0.784765	0.0036379	24	22	2.43129	1.01302	4.39307	0.00310504
comp97198_c0_seq1|m.54779	sp|Q2TBV1|RFC3_BOVIN	>gi|4506489|ref|NP_002906.1| replication factor C subunit 3 isoform 1 [Homo sapiens]	0.784765	0.0036379	24	22	1.46065	0.486833	2.6736	0.00755291
comp101489_c0_seq1|m.109569	sp|A8WFS8|PGAP3_DANRE	>gi|45505180|ref|NP_219487.3| post-GPI attachment to proteins factor 3 isoform 1 precursor [Homo sapiens]	0.784765	0.0036379	24	2	1.35909	0.635766	2.16535	0.000966848
comp103741_c0_seq2|m.148287	sp|P50053|KHK_HUMAN	>gi|530367549|ref|XP_005264353.1| PREDICTED: ketohexokinase isoform X7 [Homo sapiens]	0.784765	0.0036379	24	16	1.09769	0.368629	1.84383	0.00257585
comp104316_c0_seq2|m.158637	sp|Q96MB7|HARB1_HUMAN	>gi|27883880|ref|NP_776172.1| putative nuclease HARBI1 [Homo sapiens]	0.784765	0.0036379	24	8	0.955703	0.314145	1.73763	0.00488858
comp104888_c1_seq2|m.170771	sp|A4FUM1|SEP8B_DANRE	>gi|149363664|ref|NP_001092283.1| septin-8 isoform d [Homo sapiens]	0.784765	0.0036379	24	2	0.792659	-0.0187232	1.54792	0.0537841
comp106751_c1_seq1|m.213464	sp|Q9QZS7|NPHN_MOUSE	>gi|767910585|ref|XP_011508343.1| PREDICTED: hemicentin-1 isoform X5 [Homo sapiens]	0.784765	0.0036379	24	6	0.776407	0.336665	1.26615	0.00408621
comp99203_c7_seq3|m.76565	sp|Q68SA9|ATS7_MOUSE	>gi|767935248|ref|XP_011541426.1| PREDICTED: A disintegrin and metalloproteinase with thrombospondin motifs 6 isoform X11 [Homo sapiens]	0.784765	0.0036379	24	2	0.775178	0.00383556	1.39012	0.0470651
comp107125_c0_seq2|m.222152	sp|P11498|PYC_HUMAN	>gi|767968319|ref|XP_011543388.1| PREDICTED: pyruvate carboxylase, mitochondrial isoform X1 [Homo sapiens]	0.784765	0.0036379	24	6	0.759991	0.378317	1.14027	0.000709933
comp103947_c1_seq4|m.152053	sp|Q5RBH9|NRBP_PONAB	>gi|7019333|ref|NP_037524.1| nuclear receptor-binding protein [Homo sapiens]	0.784765	0.0036379	24	8	0.722486	0.250943	1.26158	0.00583089
comp97188_c0_seq2|m.54702	sp|P00516|KGP1_BOVIN	>gi|10835242|ref|NP_006249.1| cGMP-dependent protein kinase 1 isoform 2 [Homo sapiens]	0.784765	0.0036379	24	4	0.690948	0.200572	1.24362	0.00693395
comp108153_c2_seq102|m.251057	sp|O97758|ZO1_CANFA	>gi|578841013|ref|XP_006725619.1| PREDICTED: tight junction protein ZO-1 isoform X6 [Homo sapiens]	0.784765	0.0036379	24	4	0.594948	0.268227	0.917727	0.00373163
comp108005_c1_seq9|m.246763	sp|Q14151|SAFB2_HUMAN	>gi|321267473|ref|NP_001188269.1| scaffold attachment factor B1 isoform 4 [Homo sapiens]	0.784765	0.0036379	24	8	0.554345	0.152718	0.919305	0.0124193
comp101251_c0_seq1|m.105965	sp|Q7Z6B0|CCD91_HUMAN	>gi|767972104|ref|XP_011519032.1| PREDICTED: coiled-coil domain-containing protein 91 isoform X1 [Homo sapiens]	0.784765	0.0036379	24	22	0.531652	0.215273	0.804191	0.00310504
comp104822_c2_seq5|m.169299	sp|Q5BL38|CEGT_XENTR	>gi|4507811|ref|NP_003349.1| ceramide glucosyltransferase [Homo sapiens]	0.784765	0.0036379	24	8	0.412859	0.119991	0.682489	0.00894142
comp99279_c0_seq15|m.77381	sp|Q8C8U0|LIPB1_MOUSE	>gi|530399449|ref|XP_005253565.1| PREDICTED: liprin-beta-1 isoform X3 [Homo sapiens]	0.784765	0.0036379	24	4	0.338142	0.153913	0.525731	0.00107006
comp95040_c0_seq12|m.39689	sp|O15374|MOT5_HUMAN	>gi|530363566|ref|XP_005271374.1| PREDICTED: monocarboxylate transporter 5 isoform X1 [Homo sapiens]	0.784765	0.0036379	24	16	0.328554	0.133115	0.546643	0.00257585
comp105874_c2_seq3|m.193020	sp|Q13017|RHG05_HUMAN	>gi|71834861|ref|NP_001164.2| rho GTPase-activating protein 5 isoform b [Homo sapiens]	0.784765	0.0036379	24	10	0.327665	0.126705	0.529046	0.00234344
comp105805_c0_seq13|m.191132	sp|A6H7B8|PGAP2_BOVIN	>gi|767965652|ref|XP_011518303.1| PREDICTED: post-GPI attachment to proteins factor 2 isoform X4 [Homo sapiens]	0.784765	0.0036379	24	6	0.309945	0.0169539	0.599538	0.0383188
comp103463_c0_seq2|m.142630	sp|D3YXS5|KIF28_MOUSE	>gi|530366766|ref|XP_001717126.5| PREDICTED: LOW QUALITY PROTEIN: kinesin-like protein KIF28P [Homo sapiens]	0.784765	0.0036379	24	8	0.296628	0.0115152	0.594993	0.0439795
comp106192_c4_seq46|m.200734	sp|O14936|CSKP_HUMAN	>gi|578838134|ref|XP_006724629.1| PREDICTED: peripheral plasma membrane protein CASK isoform X6 [Homo sapiens]	0.784765	0.0036379	24	4	0.25759	0.119575	0.408052	0.00107006
comp104695_c0_seq4|m.166649	sp|Q6P988|NOTUM_HUMAN	>gi|767997324|ref|XP_011521839.1| PREDICTED: protein notum homolog isoform X1 [Homo sapiens]	0.784765	0.0036379	24	22	0.256792	0.0966841	0.407722	0.00408621
comp108153_c2_seq48|m.250834	sp|O97758|ZO1_CANFA	>gi|116875767|ref|NP_003248.3| tight junction protein ZO-1 isoform a [Homo sapiens]	0.784765	0.0036379	24	4	0.216967	0.0914779	0.350443	0.000575603
comp103481_c4_seq8|m.142959	sp|Q5R6J1|S6A19_PONAB	>gi|51468073|ref|NP_001003841.1| sodium-dependent neutral amino acid transporter B(0)AT1 [Homo sapiens]	0.784765	0.0036379	24	2	0.196006	0.0978529	0.288684	0.00282917
comp107283_c0_seq37|m.227116	sp|Q17RS7|GEN_HUMAN	>gi|767914463|ref|XP_011531124.1| PREDICTED: flap endonuclease GEN homolog 1 isoform X1 [Homo sapiens]	0.784765	0.0036379	24	22	0.167422	0.0554722	0.250326	0.00408621
comp100761_c5_seq3|m.98554	sp|Q8NBX0|SCPDL_HUMAN	>gi|55770836|ref|NP_057086.2| saccharopine dehydrogenase-like oxidoreductase [Homo sapiens]	0.784765	0.00447811	24	4	7.00706	2.70998	11.4446	0.00257585
comp100873_c0_seq2|m.100401	sp|Q6PFQ2|EIF3C_DANRE	>gi|83700233|ref|NP_001032897.1| eukaryotic translation initiation factor 3 subunit C isoform a [Homo sapiens]	0.784765	0.00447811	24	20	4.76619	1.383	7.2408	0.00534099
comp99425_c1_seq4|m.79290	sp|Q8VCX2|S35C2_MOUSE	>gi|768017242|ref|XP_011527139.1| PREDICTED: solute carrier family 35 member C2 isoform X2 [Homo sapiens]	0.784765	0.00447811	24	4	2.68966	0.74241	4.15508	0.00755291
comp101415_c4_seq1|m.108450	sp|Q8BPB0|MOB1B_MOUSE	>gi|27735029|ref|NP_775739.1| MOB kinase activator 1B isoform 2 [Homo sapiens]	0.784765	0.00447811	24	6	2.36765	0.924846	3.78188	0.00234344
comp97880_c1_seq2|m.61342	sp|Q00266|METK1_HUMAN	>gi|530393714|ref|XP_005269899.1| PREDICTED: S-adenosylmethionine synthase isoform type-1 isoform X1 [Homo sapiens]	0.784765	0.00447811	24	0	1.82384	0.373188	2.89396	0.00822097
comp107755_c1_seq2|m.239634	sp|Q3TZZ7|ESYT2_MOUSE	>gi|45387945|ref|NP_065779.1| extended synaptotagmin-2 [Homo sapiens]	0.784765	0.00447811	24	6	1.72203	0.766476	2.8575	0.00373163
comp107795_c0_seq2|m.240620	sp|Q99LR1|ABD12_MOUSE	>gi|109689718|ref|NP_001035937.1| monoacylglycerol lipase ABHD12 isoform a [Homo sapiens]	0.784765	0.00447811	24	2	1.35897	0.444917	1.98534	0.00755291
comp103431_c0_seq5|m.141797	sp|Q16534|HLF_HUMAN	>gi|4504421|ref|NP_002117.1| hepatic leukemia factor [Homo sapiens]	0.784765	0.00447811	24	0	1.22935	0.245668	2.40037	0.017046
comp102680_c2_seq14|m.129056	sp|P82251|BAT1_HUMAN	>gi|578833891|ref|XP_006723055.1| PREDICTED: B(0,+)-type amino acid transporter 1 isoform X2 [Homo sapiens]	0.784765	0.00447811	24	4	1.20555	0.533474	1.76482	0.00193521
comp96824_c2_seq4|m.51674	sp|Q6EV76|FUT8_RAT	>gi|767980181|ref|XP_011534915.1| PREDICTED: alpha-(1,6)-fucosyltransferase isoform X1 [Homo sapiens]	0.784765	0.00447811	24	4	1.20423	0.480601	1.88166	0.00583089
comp100242_c0_seq4|m.90670	sp|P20023|CR2_HUMAN	>gi|54792123|ref|NP_001006659.1| complement receptor type 2 isoform 1 precursor [Homo sapiens]	0.784765	0.00447811	24	4	1.13241	0.474566	1.86077	0.00282917
comp102986_c0_seq1|m.134444	sp|Q9H246|CA021_HUMAN	>gi|13540596|ref|NP_110433.1| uncharacterized protein C1orf21 [Homo sapiens]	0.784765	0.00447811	24	4	1.08062	0.352213	1.66818	0.00408621
comp97175_c1_seq6|m.54640	sp|Q09499|IRE1_CAEEL	>gi|767988201|ref|XP_005255101.2| PREDICTED: serine/threonine-protein kinase/endoribonuclease IRE2 isoform X1 [Homo sapiens]	0.784765	0.00447811	24	6	1.03319	0.515878	1.51958	0.00193521
comp107612_c1_seq4|m.235957	sp|Q8CAT8|FBX48_MOUSE	>gi|67003566|ref|NP_001019851.1| F-box only protein 48 [Homo sapiens]	0.784765	0.00447811	24	4	0.991611	0.232641	1.7366	0.017046
comp95984_c0_seq3|m.45065	sp|P31319|KAPR_APLCA	>gi|767995238|ref|XP_011523287.1| PREDICTED: cAMP-dependent protein kinase type I-alpha regulatory subunit isoform X1 [Homo sapiens]	0.784765	0.00447811	24	4	0.959762	0.374561	1.73698	0.00282917
comp102151_c0_seq6|m.120527	sp|Q5R4S3|RM42_PONAB	>gi|7662637|ref|NP_054769.1| 39S ribosomal protein L42, mitochondrial precursor [Homo sapiens]	0.784765	0.00447811	24	20	0.92869	0.286264	1.54299	0.00693395
comp103947_c1_seq6|m.152056	sp|Q99J45|NRBP_MOUSE	>gi|7019333|ref|NP_037524.1| nuclear receptor-binding protein [Homo sapiens]	0.784765	0.00447811	24	10	0.882584	0.396713	1.4215	0.00144397
comp103551_c0_seq1|m.144250	sp|Q99P84|PLCE1_RAT	>gi|767963017|ref|XP_011538152.1| PREDICTED: 1-phosphatidylinositol 4,5-bisphosphate phosphodiesterase epsilon-1 isoform X5 [Homo sapiens]	0.784765	0.00447811	24	2	0.841389	0.303698	1.40836	0.00408621
comp103704_c0_seq3|m.147429	sp|Q9WTW5|S22A3_MOUSE	>gi|767943461|ref|XP_011534379.1| PREDICTED: solute carrier family 22 member 3 isoform X2 [Homo sapiens]	0.784765	0.00447811	24	16	0.823042	0.117065	1.61682	0.0184162
comp108031_c0_seq1|m.247546	sp|Q8TBB0|THAP6_HUMAN	>gi|530377238|ref|XP_005262830.1| PREDICTED: THAP domain-containing protein 6 isoform X3 [Homo sapiens]	0.784765	0.00447811	24	20	0.821505	0.28862	1.3199	0.00282917
comp98641_c9_seq1|m.70174	sp|A7E2V4|ZSWM8_HUMAN	>gi|530393330|ref|XP_005269712.1| PREDICTED: zinc finger SWIM domain-containing protein 8 isoform X6 [Homo sapiens]	0.784765	0.00447811	24	8	0.767906	0.0271768	1.48599	0.0309945
comp96376_c0_seq5|m.47997	sp|Q9JLI6|SCLY_MOUSE	>gi|323668300|ref|NP_057594.4| selenocysteine lyase [Homo sapiens]	0.784765	0.00447811	24	8	0.720895	0.380438	1.03763	0.00107006
comp104458_c1_seq1|m.161425	sp|Q08E43|ASB8_BOVIN	>gi|530399778|ref|XP_005268711.1| PREDICTED: ankyrin repeat and SOCS box protein 8 isoform X1 [Homo sapiens]	0.784765	0.00447811	24	4	0.704806	0.279275	1.12948	0.00213037
comp108619_c0_seq3|m.265247	sp|Q5RDC7|RWDD3_PONAB	>gi|153252154|ref|NP_056300.2| RWD domain-containing protein 3 isoform a [Homo sapiens]	0.784765	0.00447811	24	6	0.698715	0.27356	1.18677	0.00310504
comp101625_c1_seq2|m.111972	sp|Q9UNQ0|ABCG2_HUMAN	>gi|767933082|ref|XP_011530722.1| PREDICTED: ATP-binding cassette sub-family G member 2 isoform X1 [Homo sapiens]	0.784765	0.00447811	24	4	0.662848	0.341199	1.0998	0.000787524
comp106047_c2_seq7|m.196809	sp|Q86VP3|PACS2_HUMAN	>gi|341604748|ref|NP_001230056.1| phosphofurin acidic cluster sorting protein 2 isoform 3 [Homo sapiens]	0.784765	0.00447811	24	2	0.583409	0.0246425	1.07367	0.0357288
comp106785_c1_seq7|m.213998	sp|Q7Z3F1|GP155_HUMAN	>gi|74271834|ref|NP_689742.4| integral membrane protein GPR155 isoform 1 [Homo sapiens]	0.784765	0.00447811	24	6	0.524069	0.184892	0.863361	0.00488858
comp97386_c0_seq6|m.56226	sp|Q5FVR4|ERI1_RAT	>gi|31543184|ref|NP_699163.2| 3'-5' exoribonuclease 1 [Homo sapiens]	0.784765	0.00447811	24	6	0.475008	0.139737	0.814141	0.0157661
comp98884_c4_seq10|m.72987	sp|P58501|PAXB1_MOUSE	>gi|768021993|ref|XP_011528107.1| PREDICTED: PAX3- and PAX7-binding protein 1 isoform X4 [Homo sapiens]	0.784765	0.00447811	24	4	0.456544	0.158578	0.685709	0.00234344
comp100469_c0_seq3|m.94273	sp|O35181|NRG3_MOUSE	>gi|767950847|ref|XP_011542816.1| PREDICTED: pro-neuregulin-1, membrane-bound isoform isoform X6 [Homo sapiens]	0.784765	0.00447811	24	4	0.45545	-0.0206611	0.835946	0.0612857
comp103638_c0_seq5|m.146176	sp|Q8NE09|RGS22_HUMAN	>gi|557878669|ref|NP_001273622.1| regulator of G-protein signaling 22 isoform 3 [Homo sapiens]	0.784765	0.00447811	24	10	0.387624	0.190603	0.589891	0.000465258
comp106922_c0_seq5|m.217482	sp|Q9P2G1|AKIB1_HUMAN	>gi|767948105|ref|XP_011514637.1| PREDICTED: ankyrin repeat and IBR domain-containing protein 1 isoform X4 [Homo sapiens]	0.784765	0.00447811	24	6	0.352663	0.156581	0.53585	0.00118338
comp101470_c0_seq3|m.109402	sp|O08859|TSG6_MOUSE	>gi|767960613|ref|XP_011518010.1| PREDICTED: cubilin isoform X1 [Homo sapiens]	0.784765	0.00447811	24	10	0.336008	0.158693	0.51672	0.000787524
comp101885_c0_seq2|m.116104	sp|Q6N075|MFSD5_HUMAN	>gi|530400933|ref|XP_005269255.1| PREDICTED: molybdate-anion transporter isoform X1 [Homo sapiens]	0.784765	0.00447811	24	4	0.315779	0.0869411	0.498699	0.00310504
comp108565_c1_seq5|m.263934	sp|P04323|POL3_DROME	>gi|199562283|ref|NP_001128360.1| retrotransposon-like protein 1 [Homo sapiens]	0.784765	0.00447811	24	8	0.285206	-0.0167814	0.559156	0.0612857
comp91661_c1_seq1|m.26716	sp|Q6PAY6|PROD2_XENLA	>gi|10864043|ref|NP_067055.1| probable proline dehydrogenase 2 [Homo sapiens]	0.784765	0.00447811	24	18	0.272085	0.153774	0.442085	0.000241198
comp101533_c4_seq1|m.110271	sp|Q9NXL6|SIDT1_HUMAN	>gi|767927030|ref|XP_011511243.1| PREDICTED: SID1 transmembrane family member 1 isoform X4 [Homo sapiens]	0.784765	0.00447811	24	12	0.27029	0.0777061	0.479355	0.00894142
comp107797_c1_seq1|m.240688	sp|Q8CI75|DI3L2_MOUSE	>gi|134288890|ref|NP_689596.4| DIS3-like exonuclease 2 isoform 1 [Homo sapiens]	0.784765	0.00447811	24	6	0.25351	0.097429	0.358807	0.00282917
comp96662_c1_seq50|m.50292	sp|Q922S4|PDE2A_MOUSE	>gi|767968341|ref|XP_011543398.1| PREDICTED: cGMP-dependent 3',5'-cyclic phosphodiesterase isoform X2 [Homo sapiens]	0.784765	0.00447811	24	6	0.225474	0.0726121	0.359072	0.00447111
comp108228_c1_seq11|m.253500	sp|Q8IVL1|NAV2_HUMAN	>gi|578820914|ref|XP_006718431.1| PREDICTED: neuron navigator 2 isoform X2 [Homo sapiens]	0.784765	0.00447811	24	6	0.20453	0.0869269	0.300545	0.00488858
comp102338_c3_seq2|m.123605	sp|Q8K1N4|SPAS2_MOUSE	>gi|767975172|ref|XP_011536993.1| PREDICTED: spermatogenesis-associated serine-rich protein 2 isoform X1 [Homo sapiens]	0.784765	0.00447811	24	6	0.202128	-0.00850672	0.407396	0.0653499
comp105762_c1_seq2|m.190215	sp|F1QH17|MCA3A_DANRE	>gi|768022878|ref|XP_011544449.1| PREDICTED: protein-methionine sulfoxide oxidase MICAL3 isoform X2 [Homo sapiens]	0.784765	0.00447811	24	6	0.201598	0.0686177	0.313849	0.00340524
comp99550_c0_seq2|m.80689	sp|Q157S1|CRTC1_RAT	>gi|530414695|ref|XP_005259892.1| PREDICTED: CREB-regulated transcription coactivator 1 isoform X4 [Homo sapiens]	0.784765	0.00447811	24	8	0.194852	0.112519	0.290679	0.000872926
comp108922_c0_seq5|m.272906	sp|Q6ZS30|NBEL1_HUMAN	>gi|767919321|ref|XP_011509963.1| PREDICTED: neurobeachin-like protein 1 isoform X6 [Homo sapiens]	0.784765	0.00447811	24	8	0.190429	-0.00217612	0.311038	0.0537841
comp98060_c4_seq10|m.63724	sp|P58545|BTBD3_MOUSE	>gi|543173144|ref|NP_001269479.1| BTB/POZ domain-containing protein 3 isoform b [Homo sapiens]	0.784765	0.00447811	24	8	0.185551	-0.000589002	0.37155	0.0574331
comp76861_c0_seq1|m.12808	sp|Q8HY69|OPSD_SMICR	>gi|530407617|ref|XP_005255171.1| PREDICTED: probable G-protein coupled receptor 139 isoform X1 [Homo sapiens]	0.784765	0.00447811	24	20	0.115489	0.0198894	0.191361	0.0288365
