# Supplementary material for: Tidal and diel orchestration of behaviour and gene expression in an intertidal mollusc
Source: Sci Rep. 2018 Mar 20;8:4917. doi: 10.1038/s41598-018-23167-y (PMC5861051; doi:10.1038/s41598-018-23167-y)
Supplement: Supplementary file 5 — File S3 [file 41598_2018_23167_MOESM5_ESM.xlsx]

## Sheet: Tidal pathways
Inginuity canonical pathway	-log(p-value)	Ratio	Molecules
Cardiac Hypertrophy Signaling	7.52E-01	1.35E-02	CALM1 (includes others),GATA4,RHOT1,PRKACB,MAP3K15,PIK3C3
ERK/MAPK Signaling	1.34E00	2.67E-02	MYC,H3F3A/H3F3B,PRKACB,EIF4EBP1,PIK3C3
AMPK Signaling	1.97E00	3.37E-02	PBRM1,PFKFB3,STK11,PRKACB,EIF4EBP1,PIK3C3
P2Y Purigenic Receptor Signaling Pathway	1.45E00	3.36E-02	MYC,PRKD1,PRKACB,PIK3C3
HGF Signaling	1.62E00	3.81E-02	CDC42,PRKD1,MAP3K15,PIK3C3
GNRH Signaling	1.34E00	3.1E-02	CDC42,PRKD1,PRKACB,MAP3K15
mTOR Signaling	1.34E00	2.67E-02	STK11,RHOT1,PRKD1,EIF4EBP1,PIK3C3
Insulin Receptor Signaling	1.31E00	3.03E-02	INPP5F,PRKACB,EIF4EBP1,PIK3C3
fMLP Signaling in Neutrophils	1.58E00	3.7E-02	CDC42,CALM1 (includes others),PRKD1,PIK3C3
B Cell Receptor Signaling	2.01E00	3.45E-02	CDC42,CALM1 (includes others),INPP5F,MAP3K15,PIK3C3,DAPP1
Role of NFAT in Cardiac Hypertrophy	1.41E00	2.79E-02	CALM1 (includes others),GATA4,PRKD1,PRKACB,PIK3C3
eNOS Signaling	1.79E00	3.52E-02	CALM1 (includes others),CNGA3,PRKD1,PRKACB,PIK3C3
Nitric Oxide Signaling in the Cardiovascular System	1.69E00	4E-02	CALM1 (includes others),PRKD1,PRKACB,PIK3C3

## Sheet: Tidal upstream regulators
Upstream regulators
miR-16-5p (and other miRNAs w/seed AGCAGCA)
miR-1-3p (and other miRNAs w/seed GGAAUGU)
SMARCB1
RBL1
TP63
BCL2L1
MKNK1
REL
MED1
STAT4
metribolone
MYC
FGFR1
WT1
BMP4
cisplatin
DICER1
FOXO1
MMP3
PTEN

## Sheet: Circadian pathways
Inginuity canonical pathway	-log(p-value)	Ratio	Molecules
Sperm Motility	2.93E00	4.13E-02	CNGB1,PLCB4,PRKG1,PDE2A,PRKAR1A
RhoA Signaling	2.08E00	3.28E-02	SEPT8,PLEKHG5,ARHGAP5,PLD1

## Sheet: Circadian upstream regulators
Upstream regulators
MYCN
L-dopa
gentamicin
INS
benzyloxycarbonyl-Leu-Leu-Leu aldehyde
SHH
PKD1
cadmium
